# Supplementary material for: Single cell atlas of spinal cord injury in mice reveals a pro-regenerative signature in spinocerebellar neurons
Source: Nat Commun. 2022 Sep 26;13:5628. doi: 10.1038/s41467-022-33184-1 (PMC9513082; doi:10.1038/s41467-022-33184-1)
Supplement: Supplementary file 3 — Supplementary Dataset 1 [file 41467_2022_33184_MOESM3_ESM.xlsx]

## Sheet: Sheet1
		PV Jaws	MC Jaws	vglut mix	Ret Jaws		Variables	PC1
1	DURATION	-0.630616	-0.227098	-0.0828963	-0.839946		DURATION	-0.128887
2	VELOCITY	0.207645	0.0383217	0.0247905	0.21315		VELOCITY	0.306903
3	STDUR	-0.589843	-0.485536	-0.140713	-0.410946		STDUR	-0.148549
4	SWDUR	-0.311294	0.403585	0.161668	-0.830535		SWDUR	0.0099723
5	x_STDUR	-0.141704	-0.573761	-0.250331	0.483094		x_STDUR	-0.123871
6	DOUBLESTANCE	0.439543	0.0705406	-0.209821	0.57397		DOUBLESTANCE	-0.0208584
7	LSTRIDE	-0.592817	-0.0288008	-0.0320828	-0.776716		LSTRIDE	0.172711
8	LSTEP	-0.648178	-0.680599	0.424957	-0.734082		LSTEP	-0.314853
9	LPATH	-0.860126	-0.561438	0.469949	-0.815467		LPATH	-0.642189
10	HIP_ENDBW	-0.785586	-0.651759	0.486031	-0.638127		HIP_ENDBW	-0.809088
11	HIP_ENDFW	0.495888	0.127282	-0.444155	-0.377267		HIP_ENDFW	-0.346713
12	STEPHEIGHTNor	-0.574875	0.579437	0.459301	0.29086		STEPHEIGHTNor	-0.0958924
13	STEPHEIGHT	-0.458155	0.156036	0.459301	0.00636875
14	MAXENDPOINTVel		-0.406283	0.165798	-0.311866		MAXENDPOINTVel	-0.488697
15	TMAXENDPOINTVel	0.389538	0.124913	-0.156083	-0.583258		TMAXENDPOINTVel	0.223384
16	AccENDPOINT	-0.222092	-0.355255	0.154335	0.375363		AccENDPOINT	-0.422663
17	VelENDPOINT	-0.171566	-0.272206	0.0539725	0.197356		VelENDPOINT	-0.5797
18	AngleVelENPOINT	0.379573	-0.036516	0.0423929	0.594784		AngleVelENPOINT	0.367672
19	TDRAG	-0.164316	0.615258		-0.82898
20	x_DRAG	0.00703861	0.656276		-0.756402
21	FOOTSWLAT	-0.279624	-0.410382	0.299205	0.876314		FOOTSWLAT	0.106186
22	STEPWIDTH	0.00628942	0.318205	-0.654659	0.0834368		STEPWIDTH	0.0893551
23	MAXHipYNor	-0.173776	0.763144	-0.0362952	-0.127845		MAXHipYNor	-0.132981
24	MINHipYNor	-0.0903988	0.696767	0.124932	0.436972		MINHipYNor	-0.0738767
25	AMPHipY	-0.0499785	0.338373	-0.202315	-0.643241		AMPHipY	-0.112755
26	SDMidTrunkXY	0.0331086	0.363359	0.0995236	-0.612539		SDMidTrunkXY	-0.216255
27	SDMidTrunkXYVel	0.211669	0.339815	0.140728	-0.0780169		SDMidTrunkXYVel	-0.382528
28	SDMidHipZ	-0.443196	-0.0753328	0.229087	-0.750315		SDMidHipZ	0.115484
29	SDMidHipY	0.0890279	0.202263	-0.0672267	-0.406747		SDMidHipY	-0.0854656
30	SDHips	-0.197429	-0.290363	0.110177	-0.808382		SDHips	0.0526712
31	MINELE1	0.0311857	-0.709711	-0.0414665	0.727313		MINELE1	0.632003
32	MINELE2	-0.0624308	0.769216	-0.7955	0.933274		MINELE2	0.668627
33	MINELE3	0.063469	0.803203	-0.64967	0.875155		MINELE3	0.492491
34	MINELE4	0.89421	0.0303453	-0.376942	0.613506		MINELE4	0.828049
35	MINELE6	0.791208	0.746226	-0.415366	0.751511		MINELE6	0.842784
36	MAXELE1	-0.0674099	-0.373889	-0.30852	0.264771		MAXELE1	0.521311
37	MAXELE2	-0.329533	0.553058	-0.152705	0.0163283		MAXELE2	0.391461
38	MAXELE3	-0.623873	-0.793838	0.202768	-0.348539		MAXELE3	-0.00707786
39	MAXELE4	-0.546913	-0.167717	0.576763	-0.275194		MAXELE4	0.117346
40	MAXELE6	-0.43989	-0.296777	0.544452	0.314203		MAXELE6	0.28489
41	MAXJOINT1	0.145722	-0.853079	0.857222	-0.883288		MAXJOINT1	-0.38955
42	MAXJOINT2	-0.444227	-0.856631	0.297999	-0.527835		MAXJOINT2	-0.352781
43	MAXJOINT3	-0.883782	-0.375582	0.20724	-0.738311		MAXJOINT3	-0.613456
44	MAXLIMBLAT	0.00700086	-0.745386	0.540327	-0.475211		MAXLIMBLAT	-0.044049
45	MAXFOOTROT	-0.447566	-0.240664	0.72345	-0.740924		MAXFOOTROT	-0.443329
46	MINJOINT1	0.317655	-0.630774	0.188399	0.742776		MINJOINT1	0.0791278
47	MINJOINT2	0.044963	0.0143664	0.388668	-0.0523064		MINJOINT2	-0.0997509
48	MINJOINT3	0.390402	0.722319	-0.523596	0.32327		MINJOINT3	0.105251
49	MINLIMBLAT	0.373326	-0.775291	0.529028	-0.0284892		MINLIMBLAT	0.017642
50	MINFOOTROT	0.154029	-0.622135	0.208867	0.663481		MINFOOTROT	0.448131
51	AMPELE1	-0.0973239	0.424003	-0.318604	-0.701547		AMPELE1	-0.142547
52	AMPELE2	-0.335096	-0.486368	0.836437	-0.922039		AMPELE2	-0.579414
53	AMPELE3	-0.614043	-0.886099	0.570502	-0.710181		AMPELE3	-0.490073
54	AMPELE4	-0.941236	-0.12584	0.547305	-0.672638		AMPELE4	-0.809556
55	AMPLIMB	-0.920527	-0.79593	0.727019	-0.520907		AMPLIMB	-0.608984
56	AMPJOINT1	-0.252691	-0.705837	0.830059	-0.934208		AMPJOINT1	-0.616389
57	AMPJOINT2	-0.36737	-0.842888	-0.273933	-0.616267		AMPJOINT2	-0.311927
58	AMPJOINT3	-0.912419	-0.631274	0.65253	-0.767896		AMPJOINT3	-0.714775
59	AMPLIMBLAT	-0.417435	0.122103	0.114745	-0.702747		AMPLIMBLAT	-0.167733
60	AMPFOOTROT	-0.816369	0.341708	0.286191	-0.824455		AMPFOOTROT	-0.643797
61	MINSPEEDLIMB1	0.472151	0.290784	-0.271718	0.559547		MINSPEEDLIMB1	0.518555
62	MINSPEEDJOINT1	0.549069	0.528903	-0.680666	0.8235		MINSPEEDJOINT1	0.581746
63	MINSPEEDJOINT2	0.19392	0.653096	-0.28232	0.708734		MINSPEEDJOINT2	0.447312
64	MINSPEEDJOINT3	0.849287	0.586584	-0.595787	0.4321		MINSPEEDJOINT3	0.672072
65	MAXSPEEDLIMB1	-0.876101	-0.463003	0.421561	0.00137498		MAXSPEEDLIMB1	-0.479177
66	MAXSPEEDJOINT1	-0.0518016	-0.625063	0.731816	-0.828751		MAXSPEEDJOINT1	-0.456217
67	MAXSPEEDJOINT2	-0.358214	-0.691885	-0.189137	-0.396277		MAXSPEEDJOINT2	-0.499125
68	MAXSPEEDJOINT3	-0.400006	-0.614812	0.726445	-0.389358		MAXSPEEDJOINT3	-0.585051
69	AMPSPEEDLIMB1	-0.881712	-0.562757	0.454743	-0.259249		AMPSPEEDLIMB1	-0.560315
70	AMPSPEEDJOINT1	-0.430477	-0.604042	0.728389	-0.867341		AMPSPEEDJOINT1	-0.575702
71	AMPSPEEDJOINT2	-0.338507	-0.778871	0.105703	-0.700128		AMPSPEEDJOINT2	-0.565645
72	AMPSPEEDJOINT3	-0.777166	-0.700914	0.71415	-0.41458		AMPSPEEDJOINT3	-0.723778
73	RCREST_THIGH	0.0508806	0.521334	0.023947	0.707055		RCREST_THIGH	0.292033
74	RTHIGH_LEG	-0.175869	0.545408	0.270485	0.727096		RTHIGH_LEG	-0.0618741
75	RLEG_FOOT	0.157188	0.694988	-0.292049	0.754467		RLEG_FOOT	0.494017
76	RHIP_KNEE	-0.0731238	0.597179	0.0421031	0.283336		RHIP_KNEE	0.0911502
77	RKNEE_ANKLE	0.114319	0.77832	0.165439	0.552283		RKNEE_ANKLE	-0.196427
78	RANKLE_MTP	-0.37393	0.850055	0.0253106	-0.109977		RANKLE_MTP	-0.13167
MC Jaws
box one is paw drag
19	TDRAG		0.615258
20	x_DRAG		0.656276
55	AMPLIMB		-0.79593
41	MAXJOINT1		-0.853079
42	MAXJOINT2		-0.856631
57	AMPJOINT2		-0.842888
box one is balance
23	MAXHipYNor		0.763144
24	MINHipYNor		0.696767
32	MINELE2		0.769216
33	MINELE3		0.803203
53	AMPELE3		-0.886099
PV mouse
box one is step length parameters
7	LSTRIDE	-0.592817
8	LSTEP	-0.648178
9	LPATH	-0.860126
10	HIP_ENDBW	-0.785586
11	HIP_ENDFW	0.495888
box two is step hieght
12	STEPHEIGHTNor	-0.574875
54	AMPELE4	-0.941236
55	AMPLIMB	-0.920527
69	AMPSPEEDLIMB1	-0.881712
58	AMPJOINT3	-0.912419
Ret Jaws
box one is paw drag
19	TDRAG				-0.82898
20	x_DRAG				-0.756402
4	SWDUR				-0.830535
70	AMPSPEEDJOINT1				-0.867341
56	AMPJOINT1				-0.934208
box two is step hieght
12	STEPHEIGHTNor				0.29086
9	LPATH				-0.815467
31	MINELE1				0.727313
32	MINELE2				0.933274
33	MINELE3				0.875155
34	MINELE4				0.613506
35	MINELE6				0.751511
vgut mice
box two is step hieght
12	STEPHEIGHTNor			0.459301
13	STEPHEIGHT			0.459301
32	MINELE2			-0.7955
33	MINELE3			-0.64967
34	MINELE4			-0.376942
35	MINELE6			-0.415366
41	MAXJOINT1			0.857222
52	AMPELE2			0.836437
56	AMPJOINT1			0.830059
tm walking
step height stride length
8	LSTEP							-0.314853
9	LPATH							-0.642189
12	STEPHEIGHTNor							-0.0958924
34	MINELE4							0.828049
35	MINELE6							0.842784
ankle movements
43	MAXJOINT3							-0.613456
58	AMPJOINT3							-0.714775
64	MINSPEEDJOINT3							0.672072
68	MAXSPEEDJOINT3							-0.585051
72	AMPSPEEDJOINT3							-0.723778
	CREST_THIGHTimingMIN		0.26242	-0.332689	-0.291958
	CREST_THIGHTimingMAX		-0.0631371	-0.0492794	0.521072
	THIGH_LEGTimingMIN		-0.54233	0.466291	0.165881
	THIGH_LEGTimingMAX		0.159495	-0.0814906	-0.334706
	LEG_FOOTTimingMIN		-0.671523	-0.236673	0.0530643
	LEG_FOOTTimingMAX		0.149265	0.172003	-0.341868
	FOOT_TOETimingMIN		-0.174281	0.282781	0.296969
	FOOT_TOETimingMAX		0.185567	0.386185	-0.056683

## Sheet: Sheet2
	Temporal gait features						Limb trajectories												Drag		Stability										Joint angles and segmental oscillations
	DURATION	VELOCITY	STDUR	SWDUR	x_STDUR	DOUBLESTANCE	LSTRIDE	LSTEP	LPATH	HIP_ENDBW	HIP_ENDFW	STEPHEIGHTNor	STEPHEIGHT	MAXENDPOINTVel	TMAXENDPOINTVel	AccENDPOINT	VelENDPOINT	AngleVelENPOINT	TDRAG	x_DRAG	FOOTSWLAT	STEPWIDTH	MAXHipYNor	MINHipYNor	AMPHipY	SDMidTrunkXY	SDMidTrunkXYVel	SDMidHipZ	SDMidHipY	SDHips	MINELE1	MINELE2	MINELE3	MINELE4	MINELE6	MAXELE1	MAXELE2	MAXELE3	MAXELE4	MAXELE6	MAXJOINT1	MAXJOINT2	MAXJOINT3	MAXLIMBLAT	MAXFOOTROT	MINJOINT1	MINJOINT2	MINJOINT3	MINLIMBLAT
PV Jaws	-0.630616	0.207645	-0.589843	-0.311294	-0.141704	0.439543	-0.592817	-0.648178	-0.860126	-0.785586	0.495888	-0.574875	-0.458155		0.389538	-0.222092	-0.171566	0.379573	-0.164316	0.00703861	-0.279624	0.00628942	-0.173776	-0.0903988	-0.0499785	0.0331086	0.211669	-0.443196	0.0890279	-0.197429	0.0311857	-0.0624308	0.063469	0.89421	0.791208	-0.0674099	-0.329533	-0.623873	-0.546913	-0.43989	0.145722	-0.444227	-0.883782	0.00700086	-0.447566	0.317655	0.044963	0.390402	0.373326
MC Jaws	-0.227098	0.0383217	-0.485536	0.403585	-0.573761	0.0705406	-0.0288008	-0.680599	-0.561438	-0.651759	0.127282	0.579437	0.156036	-0.406283	0.124913	-0.355255	-0.272206	-0.036516	0.615258	0.656276	-0.410382	0.318205	0.763144	0.696767	0.338373	0.363359	0.339815	-0.0753328	0.202263	-0.290363	-0.709711	0.769216	0.803203	0.0303453	0.746226	-0.373889	0.553058	-0.793838	-0.167717	-0.296777	-0.853079	-0.856631	-0.375582	-0.745386	-0.240664	-0.630774	0.0143664	0.722319	-0.775291
vglut mix	-0.0828963	0.0247905	-0.140713	0.161668	-0.250331	-0.209821	-0.0320828	0.424957	0.469949	0.486031	-0.444155	0.459301	0.459301	0.165798	-0.156083	0.154335	0.0539725	0.0423929			0.299205	-0.654659	-0.0362952	0.124932	-0.202315	0.0995236	0.140728	0.229087	-0.0672267	0.110177	-0.0414665	-0.7955	-0.64967	-0.376942	-0.415366	-0.30852	-0.152705	0.202768	0.576763	0.544452	0.857222	0.297999	0.20724	0.540327	0.72345	0.188399	0.388668	-0.523596	0.529028
Ret Jaws	-0.839946	0.21315	-0.410946	-0.830535	0.483094	0.57397	-0.776716	-0.734082	-0.815467	-0.638127	-0.377267	0.29086	0.00636875	-0.311866	-0.583258	0.375363	0.197356	0.594784	-0.82898	-0.756402	0.876314	0.0834368	-0.127845	0.436972	-0.643241	-0.612539	-0.0780169	-0.750315	-0.406747	-0.808382	0.727313	0.933274	0.875155	0.613506	0.751511	0.264771	0.0163283	-0.348539	-0.275194	0.314203	-0.883288	-0.527835	-0.738311	-0.475211	-0.740924	0.742776	-0.0523064	0.32327	-0.0284892
TM healthy	-0.128887	0.306903	-0.148549	0.0099723	-0.123871	-0.0208584	0.172711	-0.314853	-0.642189	-0.809088	-0.346713	-0.0958924		-0.488697	0.223384	-0.422663	-0.5797	0.367672			0.106186	0.0893551	-0.132981	-0.0738767	-0.112755	-0.216255	-0.382528	0.115484	-0.0854656	0.0526712	0.632003	0.668627	0.492491	0.828049	0.842784	0.521311	0.391461	-0.00707786	0.117346	0.28489	-0.38955	-0.352781	-0.613456	-0.044049	-0.443329	0.0791278	-0.0997509	0.105251	0.017642
[truncated: 41 more columns]

## Sheet: Sheet3
		TEMPORAL GAIT FEATURES						JOINT ANGLES AND SEGMENTAL OSCILLATIONS						VELOCITIES
		1	Cycle duration (s)					31	Crest oscillations (deg)			Backward		61	Whole limb oscillation velocity (deg/s)			Minimum angle velocities
		2	Cycle velocity (cm/s)					32	Thigh oscillations (deg)					62	Hip oscillation velocity (deg/s)
		3	Stance duration (s)					33	Shank oscillations (deg)					63	Knee oscillation velocity (deg/s)
		4	Swing duration (s)					34	Foot oscillations (deg)					64	Ankle oscillation velocity (deg/s)
		5	Relative stance duration (% of gait cycle)					35	Whole limb oscillations (deg)					65	Whole limb oscillation velocity (deg/s)			Maximum Angle velocities
		6	Double stance duration (%)					36	Crest oscillations (deg)			Forward		66	Hip oscillation velocity (deg/s)
								37	Thigh oscillations (deg)					67	Knee oscillation velocity (deg/s)
		LIMB TRAJECTORIES						38	Shank oscillations (deg)					68	Ankle oscillation velocity (deg/s)
		7	Stride Length (cm)					39	Foot oscillations (deg)					69	Whole limb oscillation velocity (deg/s)			Amplitude of angle velocities
		8	Step Length (cm)					40	Whole limb oscillations (deg)					70	Hip oscillation velocity (deg/s)
		9	3D toe path length (cm)					41	Hip Joint (deg)			Extension		71	Knee oscillation velocity (deg/s)
		10	Maximal backward position of foot (cm)					42	Knee Joint (deg)					72	Ankle oscillation velocity (deg/s)
		11	Minimal backward position of foot (cm)					43	Ankle joint (deg)
		12	Step Height (normalised)					44	Whole lImb abduction (deg)			Abduction		INTRALIMB TEMPORAL COUPLING
		13	Step Height (cm)					45	Foot abduction (deg)					73	Correlation between pelvis and thigh			proximal distal
		14	Max speed during swing (cm/s)					46	Hip Joint (deg)			Flexion		74	Correlation between thigh and shank
		15	Time of max velocity during swing (% duration)					47	Knee Joint (deg)					75	Correlation between shank and foot
		16	Acceleration at swing onset (cm/s2)					48	Ankle joint (deg					76	Correlation between hip and knee			proximal distal
		17	Endpoint velocity (cm/s)					49	Whole lImb adduction (deg)			Adduction		77	Correlation between knee and ankle
		18	Velocity vector at swing onset (deg)					50	Foot adduction (deg)					78	Correlation between ankle and foot
								51	Crest oscillations (deg)			Oscillation Amplitudes
		DRAG						52	Thigh oscillations (deg)					ROBOTIC SUPPORT FEATURES
		19	Drag duration (s)					53	Shank oscillations (deg)					79	Body Weight Support (%)
		20	Drag duration (%)					54	Foot oscillations (deg)					80	Horizontal Support Force (%)
								55	Whole limb oscillations (deg)
		STABILITY						56	Hip Joint (deg)
		21	Lateral displacement during swing (cm)			Base of Support		57	Knee Joint (deg)
		22	Stance width (cm)					58	Ankle joint (deg
		23	Pelvis max vertical movement					59	Whole lImb medio-lat oscillation (deg)
		24	Pelvis min vertical movement					60	Foot medio-lat oscillation (deg)
		25	Aplitude of pelvis vertical movement
		26	Variability of saggital trunk oscillation			Trunk Stability and Oscillations
		27	Velocity of saggital trunk oscillation
		28	Variability of vertical hip oscillation
		29	Variability of medio-lat hip oscillation
		30	Variability of hip rotations
