# Supplementary material for: Single cell atlas of spinal cord injury in mice reveals a pro-regenerative signature in spinocerebellar neurons
Source: Nat Commun. 2022 Sep 26;13:5628. doi: 10.1038/s41467-022-33184-1 (PMC9513082; doi:10.1038/s41467-022-33184-1)
Supplement: Supplementary file 4 — Supplementary Dataset 2 [file 41467_2022_33184_MOESM4_ESM.xlsx]

## Sheet: Sheet1
Cpne4	Maf	Reln	Rreb1	Sox5	Megf11	ME	VE	Adamts5	Cdh3	Pdyn	Npy	Chat	MI	VI	CSF-c	MN	Astrocytes 1	Astrocytes 2	Reactive Astrocyte	WM Astrocytes	Microglia 1	Microglia 2	Microglia 3	Activated Microglia A	Activated Microglia B	Macrophages	NK/T cells	OPC	COP	NFOL	MFOL	MOL-1	MOL-2	Schwann	Endothelial	Pericytes	Ependymal	Leptomeninges
Cck	Gm28928	Nts	Crh	Sphkap	Meis2	Pou4f1	Zfhx3	Nxph1	Nrxn3	Gal	Npy	Gpc5	Nrxn3	Esrrg	Pkd1l2	Slit3	Gpc5	Cst3	Gm4951	A2m	Cst3	Cst3	Pde4b	Gpnmb	Ccl4	H2-Ab1	Ms4a4b	Lhfpl3	Frmd4a	Synpr	Ptgds	Klk6	Dlc1	Mpz	Slco1a4	Vtn	Nnat	Dcn
Cpne4	Adarb2	Cpne8	Adcyap1	Arhgap6	Cck	Tcf4	Cdh18	Chrm3	Cdh3	Pnoc	Ecel1	Rorb	Htr2c	Slit2	Pkd2l1	Slc5a7	Lsamp	Ptn	Iigp1	Cd44	Csmd3	C1qa	Pcdh9	Lyz2	Ccl3	H2-Aa	Cd3g	Ptprz1	Tnr	Man1a	Prr5l	Ctnna2	Art3	Pmp22	Cldn5	Igfbp7	1500015O10Rik	Cemip
Mgp	Maf	Pde11a	C1ql1	Maml3	Pbx3	Fam19a1	Lrrtm4	Trps1	Cacna2d3	Ptprk	Plch1	Sall3	Slc6a5	Cdh18	Myo3b	Prph	Trpm3	Apoe	Gm4841	C3	Selplg	C1qb	Magi2	Spp1	Lpl	H2-Eb1	Nkg7	Cspg5	Fyn	Kirrel3	Rnf220	Apod	Mob3b	Prx	Ly6c1	Atp13a5	Dnah12	Slc7a11
Bnc2	Cck	Ebf2	Man1a	Kcnd3	Tac1	Cdh18	Cntn5	Grik2	Slc6a1	Zeb2	Cd24a	Npy	Tenm2	Etl4	Dcn	Creb5	Plcb1	Gja1	Hpgd	Ablim2	Nav3	Hexb	Meg3	Apoe	Ch25h	Cd74	Ltb	Xylt1	Opcml	Prom1	Cd9	St3gal4	Aff3	Utrn	Flt1	Pdgfrb	1700007G11Rik	Serping1
Erbb4	Arpp21	Prex2	Dlk1	Ppp3ca	Fam19a1	Slc17a6	A230006K03Rik	Npy	Tll1	Pdyn	Grik3	Shisa8	Grik2	Snrpn	Slc26a4	Calcb	Rora	Gria1	Cxcl10	Gfap	Ltc4s	C1qc	Kcnip4	Ctsb	Chst11	Mrc1	Ctsw	Tnr	Tmem108	Gm5087	Abca8a	Gsn	Cntn3	Sema3b	Itm2a	Mgp	Rarres2	Mgp
Gm28928	Spock1	Sst	Ghr	Nmu	Pou4f1	Glra2	Dab1	Tenm2	Pax2	Hmga2	Pax8	Grik2	Pcdh9	Syt2	Pdzk1ip1	Ahnak2	Slc7a10	Agt	Serpina3n	Aebp1	Srgap2	Ctss	Cntnap2	Apobec1	Fam20c	F13a1	Skap1	Vcan	Ust	Plekha1	Plekgh3	Hapln2	Adgrb3	Ogn	Ly6a	Abcc9	Ifitm3	Igfbp6
Ebf1	Ptprd	Cntnap5c	Rreb1	Tac1	Cntnap5b	Cntn5	Meis2	Pdzd2	Zmat4	Gucy2d	Nrxn3	Cacna2d3	Slit2	Kcnc3	Srd5a2	Tns1	Fam19a1	Plpp3	Oasl2	Adamtsl1	P2ry12	Cd81	Nrg3	Ctsd	March3	Cd163	Ptprcap	Serpine2	Ptprj	Prickle1	Sec14l5	Prr5l	Rab37	Plekha4	Igfbp7	Tbx3os1	Spag16	Pdzrn3
Chgb	Fam19a1	Cacna2d1	Mgat4c	Pde1c	Htr2c	Cdh23	Ndst4	Mpped2	Gad1	Kcnt2	Hs6st3	Stac	Slc32a1	Gm13629	Espn	Chat	Nrxn1	Cldn10	Tap1	Vim	Plxdc2	Itm2b	Lsamp	Igf1	Spp1	Plbd1	Cxcr6	Dscam	9530059O14Rik	Fbn2	Apod	Slc24a2	Ctnna2	Sfrp5	Pltp	Kcnj8	Pltp	Vtn
Otof	Pcdh7	Fbn2	Gpc6	Snca	Rora	Adcyap1	4930555F03Rik	Zfp804b	Nfib	Nrxn3	Qrfpr	Slc6a1	Cntn6	9530059O14Rik	Slc38a5	Slc10a4	Kcnma1	Nkain4	Mt1	Myoc	Tanc2	Cd63	Cadm2	Cd63	Myo1e	Gm15987	AW112010	Kcnip3	Tcf7l2	Ablim2	Opalin	Cntn3	Klk6	Mlip	Rgs5	Trpc3	Odf3b	Cfh
Hdac9	Erbb4	Ebf1	Klhl1	Grid2	Gm28928	Tacr1	Tmem163	Sgcd	Zfp385b	Trpm3	Pax2	Slc32a1	Cntn5	Kcna1	Gata3	Aox1	Kirrel3	Ntsr2	Sbno2	Plat	Fchsd2	Ctsl	Ptprd	Hsd17b4	Apbb2	Napsa	Cd3d	Adarb2	4430402I18Rik	Tmem163	Adamts2	St6galnac3	Tspan9	Fam178b	Bsg	Slc38a11	3300002A11Rik	Col1a1
Tgfbr2	Car10	Arhgap6	Gpr149	Fam19a1	Mdga1	Tmem163	Olfm3	Kcnmb2	Grm3	Cartpt	Egfem1	Nxph1	Slc30a3	Coro6	Rnf220	Anxa2	Gm12239	Sparcl1	Mt2	Tm4sf1	Numb	Lgmn	Mdga2	Mdfic	Fgf13	F630028O10Rik	H2-Q7	Nxph1	Sox6	Tmem2	Ptn	Dgki	C530008M17Rik	Cldn19	Adgrl4	Rgs5	Tmem212	Slc6a13
Cbln2	Elmo1	Grp	March1	Lmo3	Plch1	Scn7a	Snrpn	Sntg1	Sema3e	Nkain2	Luzp2	Pdzd2	Cdh18	Bcan	Tmem176b	Uts2	Vav3	Slc6a11	Lalba	Tnc	Cx3cr1	Ctsd	Fgf14	Lgals3	Colec12	Ccr2	Themis	Mmp16	Tns3	Dgat2	Kirrel3	Agmo	Fntb	Sostdc1	Pglyrp1	Car4	Tm4sf1	Cp
Trpm3	Nrn1	Reln	Atp2b1	Sox5	Vwc2	Nfib	Pou6f2	Neto1	Tcf4	Zmat4	Trhde	Mgat4c	Snrpn	Rapgef4os1	Gm26911	Mcam	Pitpnc1	Cd81	Rhoj	Aplnr	Atp8a2	Selplg	Fam155a	Ftl1	Alcam	Iqgap2	Itk	Kcnd2	Cdk14	Pcdh7	Thsd1	Enpp6	Rapgef5	Mfap5	Mecom	Myo1b	Cfap43	Cped1
Auts2	C1ql3	Rmst	Hs3st4	Sox5os4	Opcml	Gm26688	Robo1	Kcnb2	Lrrc4c	Sgcz	Gnas	Nxn	Galntl6	Fam13a	G930045G22Rik	Pdgfd	Gm3764	Sepp1	Rgs20	Ccdc3	Chd9	Olfml3	Sgcz	Fnip2	Ell2	Arhgap15	Gimap6	Gm3764	Tmem163	Opalin	Dcd	Fmnl2	Faah	Drp2	Slco1c1	Ndufa4l2	Gm42722	Col3a1
Dach2	Lrrc4c	9530026P05Rik	Usp29	Hs3st4	Ntm	Grm8	Tnr	Kcnd2	Sall3	4930590L20Rik	Meg3	Dscaml1	Tcf4	A230006K03Rik	Gm38505	Grin3b	Usp53	Gm30382	Gbp2	St6galnac3	Col27a1	Hsd17b4	Slc24a2	Myo5a	Cd72	Dab2	Cd226	Nrxn1	Plcb1	Nckap5	Onecut2	Acaca	Hmcn1	Slc36a2	Ctla2a	Mfge8	Ak7	Bmp6
Cbln1	Lrfn5	Bcl2	Opcml	Pcdh15	Zfp804b	Fxyd6	Pde4d	Actn2	Kcnmb2	Fstl5	A230006K03Rik	Plcb1	Lrrtm4	Sfxn5	Meis2	Pappa	Cdh20	Car10	Lcn2	Sorbs2	Gpr34	B2m	Plp1	Colec12	Bcl2	Wfdc17	Ccl5	Slc35f1	Dock4	Bmp1	Bcas1	Rnf220	Tenm4	Ahnak	Cyyr1	Slc6a20a	Dnah6	Col1a2
Ucn3	Ppp2r2b	Syt16	Inpp4b	Tac2	Pdzrn4	Resp18	Sorcs3	Grm5	Hcn1	Parm1	Ptpro	Kcnb2	Il1rapl1	Spp1	Kcnq4	Pmp22	Kcnd2	Pla2g7	Fkbp5	Slc38a1	Tmem119	Gpr34	Dlg2	Gm10116	Plaur	Ifitm3	Cd8b1	Csmd1	Gm13052	Chsy3	Cobll1	Sepp1	Fmnl2	Rarres2	Slc2a1	Nbl1	Glis3	Ror1
Ebf2	Col27a1	Ldb2	Nlgn1	Unc5d	A230006K03Rik	Gpx3	Frmd4a	Npy2r	Dpf3	Nfib	Auts2	Syt1	Esrrg	Slc6a5	St6galnac5	Gem	Gria4	Pax3	H2-Q4	Prune2	Arhgap5	Ly86	Lrrc4c	Lilrb4a	Fmn1	Ms4a4c	Lck	Pdgfra	Itpr2	Abr	Gas7	Nkain2	Arntl2	Il16	Abcb1a	Higd1b	Gm10714	Pcolce
Rbms3	Grin2a	Grin3a	Zeb2	Ebf2	Cntn6	Pbx3	Slc17a6	Plcb1	Gm4128	Mlxipl	Trhr	C1qtnf4	Pcdh11x	Grip1	Pard3b	Isl1	Cadm2	Gpm6a	Gfap	C4b	Ly86	Tmem119	Nrxn3	Sash1	Fn1	Rbpj	Ptpn22	Ntm	Arhgap24	Auts2	Gng11	Pcdh9	Golim4	A330069K06Rik	Ccdc141	Myl9	Dnaaf3	Fmod
Calcrl	Slc24a3	Adcyap1	Ntng1	Ebf1	Il1rapl1	Synpr	Nrg3	Tshz2	Slc6a5	Pax8	Spon1	Chrm3	Gm26688	Adam23	SDR42E2	Arhgap36	Esrrg	Shroom3	Chil1	S100a6	Hexb	Fcrls	Il1rapl1	Plin2	Peak1	Pid1	Cd2	Sgcd	Sema5a	Kit	Sema6a	Ctnna3	Cyp27a1	Ecscr	Gpcpd1	Slc16a12	Vwa3a	Eya2
