# Supplementary material for: Single cell atlas of spinal cord injury in mice reveals a pro-regenerative signature in spinocerebellar neurons
Source: Nat Commun. 2022 Sep 26;13:5628. doi: 10.1038/s41467-022-33184-1 (PMC9513082; doi:10.1038/s41467-022-33184-1)
Supplement: Supplementary file 5 — Supplementary Dataset 3 [file 41467_2022_33184_MOESM5_ESM.xlsx]

## Sheet: Sheet1
Cell Type	Sample	Condition	Proportion of Sample	Number of Nuclei
Activated Microglia A	Uninjured_A	Uninjured	0.117647	4
Activated Microglia A	Uninjured_B	Uninjured	0.0262261	1
Activated Microglia A	Uninjured_C	Uninjured	0.175439	6
Activated Microglia A	1dpi_A	1dpi	0.596681	32
Activated Microglia A	1dpi_B	1dpi	0.123533	6
Activated Microglia A	1dpi_C	1dpi	0.409596	14
Activated Microglia A	1wpi_A	1wpi	0.391525	17
Activated Microglia A	1wpi_B	1wpi	1.96365	121
Activated Microglia A	1wpi_C	1wpi	2.36811	79
Activated Microglia A	3wpi_A	3wpi	0.674575	29
Activated Microglia A	3wpi_B	3wpi	2.1076	190
Activated Microglia A	3wpi_C	3wpi	0.612331	29
Activated Microglia A	6wpi_A	6wpi	1.61494	64
Activated Microglia A	6wpi_B	6wpi	1.76273	63
Activated Microglia A	6wpi_C	6wpi	1.09394	46
Activated Microglia B	Uninjured_A	Uninjured	0.0294118	1
Activated Microglia B	Uninjured_B	Uninjured	0.0786782	3
Activated Microglia B	Uninjured_C	Uninjured	0.204678	7
Activated Microglia B	1dpi_A	1dpi	0.223755	12
Activated Microglia B	1dpi_B	1dpi	0.658843	32
Activated Microglia B	1dpi_C	1dpi	0.117028	4
Activated Microglia B	1wpi_A	1wpi	0.575772	25
Activated Microglia B	1wpi_B	1wpi	0.632911	39
Activated Microglia B	1wpi_C	1wpi	0.899281	30
Activated Microglia B	3wpi_A	3wpi	0.558269	24
Activated Microglia B	3wpi_B	3wpi	1.26456	114
Activated Microglia B	3wpi_C	3wpi	0.274493	13
Activated Microglia B	6wpi_A	6wpi	0.757002	30
Activated Microglia B	6wpi_B	6wpi	1.06323	38
Activated Microglia B	6wpi_C	6wpi	0.665874	28
Adamts5 Neurons	Uninjured_A	Uninjured	0.823529	28
Adamts5 Neurons	Uninjured_B	Uninjured	1.25885	48
Adamts5 Neurons	Uninjured_C	Uninjured	0.760234	26
Adamts5 Neurons	1dpi_A	1dpi	1.43576	77
Adamts5 Neurons	1dpi_B	1dpi	1.19415	58
Adamts5 Neurons	1dpi_C	1dpi	1.22879	42
Adamts5 Neurons	1wpi_A	1wpi	1.35882	59
Adamts5 Neurons	1wpi_B	1wpi	1.37942	85
Adamts5 Neurons	1wpi_C	1wpi	1.28897	43
Adamts5 Neurons	3wpi_A	3wpi	1.1398	49
Adamts5 Neurons	3wpi_B	3wpi	1.36439	123
Adamts5 Neurons	3wpi_C	3wpi	1.60473	76
Adamts5 Neurons	6wpi_A	6wpi	1.31214	52
Adamts5 Neurons	6wpi_B	6wpi	1.37101	49
Adamts5 Neurons	6wpi_C	6wpi	1.522	64
Astrocytes 1	Uninjured_A	Uninjured	6.14706	209
Astrocytes 1	Uninjured_B	Uninjured	4.3273	165
Astrocytes 1	Uninjured_C	Uninjured	6.25731	214
Astrocytes 1	1dpi_A	1dpi	3.35633	180
Astrocytes 1	1dpi_B	1dpi	3.35598	163
Astrocytes 1	1dpi_C	1dpi	4.03745	138
Astrocytes 1	1wpi_A	1wpi	2.53339	110
Astrocytes 1	1wpi_B	1wpi	0.697825	43
Astrocytes 1	1wpi_C	1wpi	0.989209	33
Astrocytes 1	3wpi_A	3wpi	1.34915	58
Astrocytes 1	3wpi_B	3wpi	2.59567	234
Astrocytes 1	3wpi_C	3wpi	2.19595	104
Astrocytes 1	6wpi_A	6wpi	3.75978	149
Astrocytes 1	6wpi_B	6wpi	1.84667	66
Astrocytes 1	6wpi_C	6wpi	3.25803	137
Astrocytes 2	Uninjured_A	Uninjured	5.11765	174
Astrocytes 2	Uninjured_B	Uninjured	2.91109	111
Astrocytes 2	Uninjured_C	Uninjured	3.83041	131
Astrocytes 2	1dpi_A	1dpi	2.16297	116
Astrocytes 2	1dpi_B	1dpi	4.71484	229
Astrocytes 2	1dpi_C	1dpi	1.9017	65
Astrocytes 2	1wpi_A	1wpi	1.72731	75
Astrocytes 2	1wpi_B	1wpi	0.584226	36
Astrocytes 2	1wpi_C	1wpi	0.929257	31
Astrocytes 2	3wpi_A	3wpi	1.39567	60
Astrocytes 2	3wpi_B	3wpi	1.0538	95
Astrocytes 2	3wpi_C	3wpi	1.87922	89
Astrocytes 2	6wpi_A	6wpi	2.67474	106
Astrocytes 2	6wpi_B	6wpi	1.39899	50
Astrocytes 2	6wpi_C	6wpi	1.66468	70
Cdh3 Neurons	Uninjured_A	Uninjured	1.82353	62
Cdh3 Neurons	Uninjured_B	Uninjured	1.36376	52
Cdh3 Neurons	Uninjured_C	Uninjured	1.49123	51
Cdh3 Neurons	1dpi_A	1dpi	1.95786	105
Cdh3 Neurons	1dpi_B	1dpi	1.58534	77
Cdh3 Neurons	1dpi_C	1dpi	1.57987	54
Cdh3 Neurons	1wpi_A	1wpi	1.45094	63
Cdh3 Neurons	1wpi_B	1wpi	1.89873	117
Cdh3 Neurons	1wpi_C	1wpi	2.57794	86
Cdh3 Neurons	3wpi_A	3wpi	1.90742	82
Cdh3 Neurons	3wpi_B	3wpi	2.11869	191
Cdh3 Neurons	3wpi_C	3wpi	2.68159	127
Cdh3 Neurons	6wpi_A	6wpi	1.89251	75
Cdh3 Neurons	6wpi_B	6wpi	1.39899	50
Cdh3 Neurons	6wpi_C	6wpi	1.85493	78
Chat Neurons	Uninjured_A	Uninjured	2.55882	87
Chat Neurons	Uninjured_B	Uninjured	2.96355	113
Chat Neurons	Uninjured_C	Uninjured	2.66082	91
Chat Neurons	1dpi_A	1dpi	2.75965	148
Chat Neurons	1dpi_B	1dpi	2.80008	136
Chat Neurons	1dpi_C	1dpi	2.45758	84
Chat Neurons	1wpi_A	1wpi	2.90189	126
Chat Neurons	1wpi_B	1wpi	2.72639	168
Chat Neurons	1wpi_C	1wpi	2.72782	91
Chat Neurons	3wpi_A	3wpi	3.21005	138
Chat Neurons	3wpi_B	3wpi	2.5513	230
Chat Neurons	3wpi_C	3wpi	3.56841	169
Chat Neurons	6wpi_A	6wpi	2.90184	115
Chat Neurons	6wpi_B	6wpi	2.93788	105
Chat Neurons	6wpi_C	6wpi	3.06778	129
COP	Uninjured_A	Uninjured	0.235294	8
COP	Uninjured_B	Uninjured	0.550747	21
COP	Uninjured_C	Uninjured	0.175439	6
COP	1dpi_A	1dpi	0.14917	8
COP	1dpi_B	1dpi	0.102944	5
COP	1dpi_C	1dpi	0.146284	5
COP	1wpi_A	1wpi	1.28973	56
COP	1wpi_B	1wpi	1.88251	116
COP	1wpi_C	1wpi	1.97842	66
COP	3wpi_A	3wpi	0.558269	24
COP	3wpi_B	3wpi	0.765391	69
COP	3wpi_C	3wpi	0.464527	22
COP	6wpi_A	6wpi	0.277567	11
COP	6wpi_B	6wpi	0.615557	22
COP	6wpi_C	6wpi	0.475624	20
Cpne4 Neurons	Uninjured_A	Uninjured	0.5	17
Cpne4 Neurons	Uninjured_B	Uninjured	0.340939	13
Cpne4 Neurons	Uninjured_C	Uninjured	0.467836	16
Cpne4 Neurons	1dpi_A	1dpi	0.559388	30
Cpne4 Neurons	1dpi_B	1dpi	0.700021	34
Cpne4 Neurons	1dpi_C	1dpi	0.643651	22
Cpne4 Neurons	1wpi_A	1wpi	0.506679	22
Cpne4 Neurons	1wpi_B	1wpi	0.357027	22
Cpne4 Neurons	1wpi_C	1wpi	1.04916	35
Cpne4 Neurons	3wpi_A	3wpi	0.674575	29
Cpne4 Neurons	3wpi_B	3wpi	0.709928	64
Cpne4 Neurons	3wpi_C	3wpi	0.844595	40
Cpne4 Neurons	6wpi_A	6wpi	0.857936	34
Cpne4 Neurons	6wpi_B	6wpi	0.587577	21
Cpne4 Neurons	6wpi_C	6wpi	0.856124	36
CSF-c Neurons	Uninjured_A	Uninjured	0.117647	4
CSF-c Neurons	Uninjured_B	Uninjured	0.104904	4
CSF-c Neurons	Uninjured_C	Uninjured	0.292398	10
CSF-c Neurons	1dpi_A	1dpi	0.130524	7
CSF-c Neurons	1dpi_B	1dpi	0.123533	6
CSF-c Neurons	1dpi_C	1dpi	0.0292569	1
CSF-c Neurons	1wpi_A	1wpi	0.184247	8
CSF-c Neurons	1wpi_B	1wpi	0.162285	10
CSF-c Neurons	1wpi_C	1wpi	0.14988	5
CSF-c Neurons	3wpi_A	3wpi	0.116306	5
CSF-c Neurons	3wpi_B	3wpi	0.144204	13
CSF-c Neurons	3wpi_C	3wpi	0.105574	5
CSF-c Neurons	6wpi_A	6wpi	0.176634	7
CSF-c Neurons	6wpi_B	6wpi	0.307778	11
CSF-c Neurons	6wpi_C	6wpi	0.261593	11
Endothlial	Uninjured_A	Uninjured	1.23529	42
Endothlial	Uninjured_B	Uninjured	1.12772	43
Endothlial	Uninjured_C	Uninjured	1.16959	40
Endothlial	1dpi_A	1dpi	2.23755	120
Endothlial	1dpi_B	1dpi	1.64711	80
Endothlial	1dpi_C	1dpi	1.96021	67
Endothlial	1wpi_A	1wpi	1.8655	81
Endothlial	1wpi_B	1wpi	0.876339	54
Endothlial	1wpi_C	1wpi	0.659472	22
Endothlial	3wpi_A	3wpi	0.76762	33
Endothlial	3wpi_B	3wpi	1.28674	116
Endothlial	3wpi_C	3wpi	1.16132	55
Endothlial	6wpi_A	6wpi	1.1355	45
Endothlial	6wpi_B	6wpi	0.727476	26
Endothlial	6wpi_C	6wpi	1.59334	67
Ependymal	Uninjured_A	Uninjured	0.911765	31
Ependymal	Uninjured_B	Uninjured	0.314713	12
Ependymal	Uninjured_C	Uninjured	0.497076	17
Ependymal	1dpi_A	1dpi	0.727205	39
Ependymal	1dpi_B	1dpi	0.741198	36
Ependymal	1dpi_C	1dpi	0.643651	22
Ependymal	1wpi_A	1wpi	0.552741	24
Ependymal	1wpi_B	1wpi	0.162285	10
Ependymal	1wpi_C	1wpi	0.239808	8
Ependymal	3wpi_A	3wpi	0.209351	9
Ependymal	3wpi_B	3wpi	0.865225	78
Ependymal	3wpi_C	3wpi	0.527872	25
Ependymal	6wpi_A	6wpi	0.656069	26
Ependymal	6wpi_B	6wpi	0.447678	16
Ependymal	6wpi_C	6wpi	1.04637	44
Leptomeninges	Uninjured_A	Uninjured	0.941176	32
Leptomeninges	Uninjured_B	Uninjured	1.36376	52
Leptomeninges	Uninjured_C	Uninjured	1.34503	46
Leptomeninges	1dpi_A	1dpi	1.7341	93
Leptomeninges	1dpi_B	1dpi	0.35001	17
Leptomeninges	1dpi_C	1dpi	0.731422	25
Leptomeninges	1wpi_A	1wpi	1.10548	48
Leptomeninges	1wpi_B	1wpi	0.357027	22
Leptomeninges	1wpi_C	1wpi	0.359712	12
Leptomeninges	3wpi_A	3wpi	0.581531	25
Leptomeninges	3wpi_B	3wpi	0.820854	74
Leptomeninges	3wpi_C	3wpi	0.485642	23
Leptomeninges	6wpi_A	6wpi	0.252334	10
Leptomeninges	6wpi_B	6wpi	0.615557	22
Leptomeninges	6wpi_C	6wpi	0.475624	20
Macrophages	Uninjured_A	Uninjured	0.147059	5
Macrophages	Uninjured_B	Uninjured	0.13113	5
Macrophages	Uninjured_C	Uninjured	0.0292398	1
Macrophages	1dpi_A	1dpi	0.242402	13
Macrophages	1dpi_B	1dpi	0.0617665	3
Macrophages	1dpi_C	1dpi	0.175541	6
Macrophages	1wpi_A	1wpi	0.115154	5
Macrophages	1wpi_B	1wpi	0.178513	11
Macrophages	1wpi_C	1wpi	0.929257	31
Macrophages	3wpi_A	3wpi	0.18609	8
Macrophages	3wpi_B	3wpi	0.199667	18
Macrophages	3wpi_C	3wpi	0.105574	5
Macrophages	6wpi_A	6wpi	0.0504668	2
Macrophages	6wpi_B	6wpi	0.279799	10
Macrophages	6wpi_C	6wpi	0.0237812	1
Maf Neurons	Uninjured_A	Uninjured	2.32353	79
Maf Neurons	Uninjured_B	Uninjured	1.54734	59
Maf Neurons	Uninjured_C	Uninjured	1.31579	45
Maf Neurons	1dpi_A	1dpi	1.86463	100
Maf Neurons	1dpi_B	1dpi	1.89417	92
Maf Neurons	1dpi_C	1dpi	1.81393	62
Maf Neurons	1wpi_A	1wpi	1.81944	79
Maf Neurons	1wpi_B	1wpi	1.76891	109
Maf Neurons	1wpi_C	1wpi	2.1283	71
Maf Neurons	3wpi_A	3wpi	1.93068	83
Maf Neurons	3wpi_B	3wpi	2.04104	184
Maf Neurons	3wpi_C	3wpi	2.7027	128
Maf Neurons	6wpi_A	6wpi	1.94297	77
Maf Neurons	6wpi_B	6wpi	1.73475	62
Maf Neurons	6wpi_C	6wpi	2.04518	86
ME Neurons	Uninjured_A	Uninjured	2.20588	75
ME Neurons	Uninjured_B	Uninjured	2.01941	77
ME Neurons	Uninjured_C	Uninjured	2.01754	69
ME Neurons	1dpi_A	1dpi	2.21891	119
ME Neurons	1dpi_B	1dpi	2.63537	128
ME Neurons	1dpi_C	1dpi	2.1065	72
ME Neurons	1wpi_A	1wpi	1.91156	83
ME Neurons	1wpi_B	1wpi	2.58033	159
ME Neurons	1wpi_C	1wpi	2.33813	78
ME Neurons	3wpi_A	3wpi	2.25634	97
ME Neurons	3wpi_B	3wpi	2.11869	191
ME Neurons	3wpi_C	3wpi	2.66047	126
ME Neurons	6wpi_A	6wpi	1.89251	75
ME Neurons	6wpi_B	6wpi	2.01455	72
ME Neurons	6wpi_C	6wpi	1.99762	84
Megf11 Neurons	Uninjured_A	Uninjured	1.35294	46
Megf11 Neurons	Uninjured_B	Uninjured	1.10149	42
Megf11 Neurons	Uninjured_C	Uninjured	0.906433	31
Megf11 Neurons	1dpi_A	1dpi	2.10703	113
Megf11 Neurons	1dpi_B	1dpi	2.07947	101
Megf11 Neurons	1dpi_C	1dpi	1.98947	68
Megf11 Neurons	1wpi_A	1wpi	1.5661	68
Megf11 Neurons	1wpi_B	1wpi	1.72022	106
Megf11 Neurons	1wpi_C	1wpi	1.40887	47
Megf11 Neurons	3wpi_A	3wpi	1.67481	72
Megf11 Neurons	3wpi_B	3wpi	1.797	162
Megf11 Neurons	3wpi_C	3wpi	1.83699	87
Megf11 Neurons	6wpi_A	6wpi	1.89251	75
Megf11 Neurons	6wpi_B	6wpi	1.23111	44
Megf11 Neurons	6wpi_C	6wpi	2.0214	85
MFOL	Uninjured_A	Uninjured	29.3824	999
MFOL	Uninjured_B	Uninjured	30.396	1159
MFOL	Uninjured_C	Uninjured	32.7778	1121
MFOL	1dpi_A	1dpi	24.3707	1307
MFOL	1dpi_B	1dpi	28.6597	1392
MFOL	1dpi_C	1dpi	25.7753	881
MFOL	1wpi_A	1wpi	27.591	1198
MFOL	1wpi_B	1wpi	25.9818	1601
MFOL	1wpi_C	1wpi	21.0432	702
MFOL	3wpi_A	3wpi	29.472	1267
MFOL	3wpi_B	3wpi	24.0932	2172
MFOL	3wpi_C	3wpi	25.8446	1224
MFOL	6wpi_A	6wpi	25.9652	1029
MFOL	6wpi_B	6wpi	28.2597	1010
MFOL	6wpi_C	6wpi	26.302	1106
MI Neurons	Uninjured_A	Uninjured	2.47059	84
MI Neurons	Uninjured_B	Uninjured	2.28167	87
MI Neurons	Uninjured_C	Uninjured	2.39766	82
MI Neurons	1dpi_A	1dpi	3.91572	210
MI Neurons	1dpi_B	1dpi	2.69714	131
MI Neurons	1dpi_C	1dpi	3.30603	113
MI Neurons	1wpi_A	1wpi	2.55643	111
MI Neurons	1wpi_B	1wpi	3.79747	234
MI Neurons	1wpi_C	1wpi	3.11751	104
MI Neurons	3wpi_A	3wpi	2.67504	115
MI Neurons	3wpi_B	3wpi	4.18192	377
MI Neurons	3wpi_C	3wpi	3.90625	185
MI Neurons	6wpi_A	6wpi	3.17941	126
MI Neurons	6wpi_B	6wpi	2.88193	103
MI Neurons	6wpi_C	6wpi	3.42449	144
Microglia 1	Uninjured_A	Uninjured	1.55882	53
Microglia 1	Uninjured_B	Uninjured	1.65224	63
Microglia 1	Uninjured_C	Uninjured	1.57895	54
Microglia 1	1dpi_A	1dpi	1.02555	55
Microglia 1	1dpi_B	1dpi	1.93535	94
Microglia 1	1dpi_C	1dpi	1.2873	44
Microglia 1	1wpi_A	1wpi	3.1322	136
Microglia 1	1wpi_B	1wpi	2.30445	142
Microglia 1	1wpi_C	1wpi	3.14748	105
Microglia 1	3wpi_A	3wpi	1.09328	47
Microglia 1	3wpi_B	3wpi	1.04271	94
Microglia 1	3wpi_C	3wpi	1.68919	80
Microglia 1	6wpi_A	6wpi	2.19531	87
Microglia 1	6wpi_B	6wpi	2.37829	85
Microglia 1	6wpi_C	6wpi	2.09275	88
Microglia 2	Uninjured_A	Uninjured	0.676471	23
Microglia 2	Uninjured_B	Uninjured	0.891686	34
Microglia 2	Uninjured_C	Uninjured	1.14035	39
Microglia 2	1dpi_A	1dpi	0.876375	47
Microglia 2	1dpi_B	1dpi	0.926498	45
Microglia 2	1dpi_C	1dpi	0.93622	32
Microglia 2	1wpi_A	1wpi	2.09581	91
Microglia 2	1wpi_B	1wpi	2.9049	179
Microglia 2	1wpi_C	1wpi	1.58873	53
Microglia 2	3wpi_A	3wpi	5.07095	218
Microglia 2	3wpi_B	3wpi	0.654465	59
Microglia 2	3wpi_C	3wpi	1.79476	85
Microglia 2	6wpi_A	6wpi	1.61494	64
Microglia 2	6wpi_B	6wpi	0.951315	34
Microglia 2	6wpi_C	6wpi	0.570749	24
Microglia 3	Uninjured_A	Uninjured	0.588235	20
Microglia 3	Uninjured_B	Uninjured	1.28508	49
Microglia 3	Uninjured_C	Uninjured	0.760234	26
Microglia 3	1dpi_A	1dpi	0.764497	41
Microglia 3	1dpi_B	1dpi	0.329421	16
Microglia 3	1dpi_C	1dpi	0.965477	33
Microglia 3	1wpi_A	1wpi	2.14187	93
Microglia 3	1wpi_B	1wpi	3.21324	198
Microglia 3	1wpi_C	1wpi	4.67626	156
Microglia 3	3wpi_A	3wpi	0.348918	15
Microglia 3	3wpi_B	3wpi	6.12313	552
Microglia 3	3wpi_C	3wpi	1.20355	57
Microglia 3	6wpi_A	6wpi	1.56447	62
Microglia 3	6wpi_B	6wpi	2.51819	90
Microglia 3	6wpi_C	6wpi	2.59215	109
MOL-1	Uninjured_A	Uninjured	11.0882	377
MOL-1	Uninjured_B	Uninjured	14.3457	547
MOL-1	Uninjured_C	Uninjured	12.4269	425
MOL-1	1dpi_A	1dpi	12.5862	675
MOL-1	1dpi_B	1dpi	11.4886	558
MOL-1	1dpi_C	1dpi	14.8917	509
MOL-1	1wpi_A	1wpi	11.5385	501
MOL-1	1wpi_B	1wpi	12.074	744
MOL-1	1wpi_C	1wpi	12.53	418
MOL-1	3wpi_A	3wpi	13.7241	590
MOL-1	3wpi_B	3wpi	9.68386	873
MOL-1	3wpi_C	3wpi	11.9088	564
MOL-1	6wpi_A	6wpi	11.8345	469
MOL-1	6wpi_B	6wpi	13.5702	485
MOL-1	6wpi_C	6wpi	12.0095	505
MOL-2	Uninjured_A	Uninjured	4.91176	167
MOL-2	Uninjured_B	Uninjured	5.55993	212
MOL-2	Uninjured_C	Uninjured	4.61988	158
MOL-2	1dpi_A	1dpi	3.11393	167
MOL-2	1dpi_B	1dpi	4.4266	215
MOL-2	1dpi_C	1dpi	4.50556	154
MOL-2	1wpi_A	1wpi	4.44496	193
MOL-2	1wpi_B	1wpi	4.67381	288
MOL-2	1wpi_C	1wpi	4.85612	162
MOL-2	3wpi_A	3wpi	4.02419	173
MOL-2	3wpi_B	3wpi	3.52745	318
MOL-2	3wpi_C	3wpi	3.99071	189
MOL-2	6wpi_A	6wpi	3.86071	153
MOL-2	6wpi_B	6wpi	4.169	149
MOL-2	6wpi_C	6wpi	4.73246	199
Motoneurons	Uninjured_A	Uninjured	0.352941	12
Motoneurons	Uninjured_B	Uninjured	0.314713	12
Motoneurons	Uninjured_C	Uninjured	0.321637	11
Motoneurons	1dpi_A	1dpi	0.484803	26
Motoneurons	1dpi_B	1dpi	0.329421	16
Motoneurons	1dpi_C	1dpi	0.351083	12
Motoneurons	1wpi_A	1wpi	0.391525	17
Motoneurons	1wpi_B	1wpi	0.32457	20
Motoneurons	1wpi_C	1wpi	0.209832	7
Motoneurons	3wpi_A	3wpi	0.348918	15
Motoneurons	3wpi_B	3wpi	0.410427	37
Motoneurons	3wpi_C	3wpi	0.274493	13
Motoneurons	6wpi_A	6wpi	0.353268	14
Motoneurons	6wpi_B	6wpi	0.195859	7
Motoneurons	6wpi_C	6wpi	0.261593	11
NFOL	Uninjured_A	Uninjured	0.5	17
NFOL	Uninjured_B	Uninjured	0.86546	33
NFOL	Uninjured_C	Uninjured	0.672515	23
NFOL	1dpi_A	1dpi	0.484803	26
NFOL	1dpi_B	1dpi	0.741198	36
NFOL	1dpi_C	1dpi	0.555881	19
NFOL	1wpi_A	1wpi	0.667895	29
NFOL	1wpi_B	1wpi	0.97371	60
NFOL	1wpi_C	1wpi	1.10911	37
NFOL	3wpi_A	3wpi	0.907188	39
NFOL	3wpi_B	3wpi	1.16473	105
NFOL	3wpi_C	3wpi	0.82348	39
NFOL	6wpi_A	6wpi	1.31214	52
NFOL	6wpi_B	6wpi	1.59485	57
NFOL	6wpi_C	6wpi	0.713436	30
NK/Tcells	Uninjured_A	Uninjured	0.0294118	1
NK/Tcells	Uninjured_B	Uninjured	0	0
NK/Tcells	Uninjured_C	Uninjured	0.0292398	1
NK/Tcells	1dpi_A	1dpi	0.0932314	5
NK/Tcells	1dpi_B	1dpi	0.0411777	2
NK/Tcells	1dpi_C	1dpi	0.0292569	1
NK/Tcells	1wpi_A	1wpi	0.0460617	2
NK/Tcells	1wpi_B	1wpi	0.146056	9
NK/Tcells	1wpi_C	1wpi	0.179856	6
NK/Tcells	3wpi_A	3wpi	0.139567	6
NK/Tcells	3wpi_B	3wpi	0.277316	25
NK/Tcells	3wpi_C	3wpi	0.0211149	1
NK/Tcells	6wpi_A	6wpi	0.252334	10
NK/Tcells	6wpi_B	6wpi	0.363738	13
NK/Tcells	6wpi_C	6wpi	0.0475624	2
Npy Neurons	Uninjured_A	Uninjured	1.35294	46
Npy Neurons	Uninjured_B	Uninjured	1.07527	41
Npy Neurons	Uninjured_C	Uninjured	1.16959	40
Npy Neurons	1dpi_A	1dpi	1.84598	99
Npy Neurons	1dpi_B	1dpi	1.13239	55
Npy Neurons	1dpi_C	1dpi	0.906963	31
Npy Neurons	1wpi_A	1wpi	1.38185	60
Npy Neurons	1wpi_B	1wpi	1.16845	72
Npy Neurons	1wpi_C	1wpi	1.79856	60
Npy Neurons	3wpi_A	3wpi	1.53524	66
Npy Neurons	3wpi_B	3wpi	1.90793	172
Npy Neurons	3wpi_C	3wpi	2.04814	97
Npy Neurons	6wpi_A	6wpi	1.2112	48
Npy Neurons	6wpi_B	6wpi	1.00727	36
Npy Neurons	6wpi_C	6wpi	1.522	64
OPC	Uninjured_A	Uninjured	2.08824	71
OPC	Uninjured_B	Uninjured	3.04222	116
OPC	Uninjured_C	Uninjured	3.24561	111
OPC	1dpi_A	1dpi	2.40537	129
OPC	1dpi_B	1dpi	2.59419	126
OPC	1dpi_C	1dpi	2.83792	97
OPC	1wpi_A	1wpi	3.24735	141
OPC	1wpi_B	1wpi	3.31061	204
OPC	1wpi_C	1wpi	3.747	125
OPC	3wpi_A	3wpi	2.79135	120
OPC	3wpi_B	3wpi	2.76206	249
OPC	3wpi_C	3wpi	2.80828	133
OPC	6wpi_A	6wpi	3.60838	143
OPC	6wpi_B	6wpi	2.26637	81
OPC	6wpi_C	6wpi	1.78359	75
Pdyn Neurons	Uninjured_A	Uninjured	1.85294	63
Pdyn Neurons	Uninjured_B	Uninjured	1.83582	70
Pdyn Neurons	Uninjured_C	Uninjured	1.19883	41
Pdyn Neurons	1dpi_A	1dpi	1.7341	93
Pdyn Neurons	1dpi_B	1dpi	1.75005	85
Pdyn Neurons	1dpi_C	1dpi	1.52136	52
Pdyn Neurons	1wpi_A	1wpi	1.79641	78
Pdyn Neurons	1wpi_B	1wpi	1.76891	109
Pdyn Neurons	1wpi_C	1wpi	2.33813	78
Pdyn Neurons	3wpi_A	3wpi	1.5585	67
Pdyn Neurons	3wpi_B	3wpi	1.74154	157
Pdyn Neurons	3wpi_C	3wpi	2.19595	104
Pdyn Neurons	6wpi_A	6wpi	1.41307	56
Pdyn Neurons	6wpi_B	6wpi	1.59485	57
Pdyn Neurons	6wpi_C	6wpi	1.83115	77
Pericytes	Uninjured_A	Uninjured	0.382353	13
Pericytes	Uninjured_B	Uninjured	0.367165	14
Pericytes	Uninjured_C	Uninjured	0.350877	12
Pericytes	1dpi_A	1dpi	0.316987	17
Pericytes	1dpi_B	1dpi	0.370599	18
Pericytes	1dpi_C	1dpi	0.46811	16
Pericytes	1wpi_A	1wpi	0.322432	14
Pericytes	1wpi_B	1wpi	0.178513	11
Pericytes	1wpi_C	1wpi	0.269784	9
Pericytes	3wpi_A	3wpi	0.325657	14
Pericytes	3wpi_B	3wpi	0.488075	44
Pericytes	3wpi_C	3wpi	0.443412	21
Pericytes	6wpi_A	6wpi	0.176634	7
Pericytes	6wpi_B	6wpi	0.279799	10
Pericytes	6wpi_C	6wpi	0.380499	16
Reactive Astrocytes	Uninjured_A	Uninjured	0.0588235	2
Reactive Astrocytes	Uninjured_B	Uninjured	0.0262261	1
Reactive Astrocytes	Uninjured_C	Uninjured	0.0292398	1
Reactive Astrocytes	1dpi_A	1dpi	3.71061	199
Reactive Astrocytes	1dpi_B	1dpi	0.102944	5
Reactive Astrocytes	1dpi_C	1dpi	3.13049	107
Reactive Astrocytes	1wpi_A	1wpi	0.184247	8
Reactive Astrocytes	1wpi_B	1wpi	0.178513	11
Reactive Astrocytes	1wpi_C	1wpi	0.14988	5
Reactive Astrocytes	3wpi_A	3wpi	0.0697837	3
Reactive Astrocytes	3wpi_B	3wpi	0.232945	21
Reactive Astrocytes	3wpi_C	3wpi	0.0211149	1
Reactive Astrocytes	6wpi_A	6wpi	0.277567	11
Reactive Astrocytes	6wpi_B	6wpi	0.0559597	2
Reactive Astrocytes	6wpi_C	6wpi	0.261593	11
Reln Neurons	Uninjured_A	Uninjured	3.38235	115
Reln Neurons	Uninjured_B	Uninjured	4.11749	157
Reln Neurons	Uninjured_C	Uninjured	3.83041	131
Reln Neurons	1dpi_A	1dpi	3.58009	192
Reln Neurons	1dpi_B	1dpi	3.99424	194
Reln Neurons	1dpi_C	1dpi	3.5986	123
Reln Neurons	1wpi_A	1wpi	4.05343	176
Reln Neurons	1wpi_B	1wpi	4.49529	277
Reln Neurons	1wpi_C	1wpi	4.52638	151
Reln Neurons	3wpi_A	3wpi	4.00093	172
Reln Neurons	3wpi_B	3wpi	3.62729	327
Reln Neurons	3wpi_C	3wpi	4.64527	220
Reln Neurons	6wpi_A	6wpi	3.98688	158
Reln Neurons	6wpi_B	6wpi	4.70062	168
Reln Neurons	6wpi_C	6wpi	4.78002	201
Rreb1 Neurons	Uninjured_A	Uninjured	0.735294	25
Rreb1 Neurons	Uninjured_B	Uninjured	0.73433	28
Rreb1 Neurons	Uninjured_C	Uninjured	0.643275	22
Rreb1 Neurons	1dpi_A	1dpi	1.43576	77
Rreb1 Neurons	1dpi_B	1dpi	0.864731	42
Rreb1 Neurons	1dpi_C	1dpi	0.819193	28
Rreb1 Neurons	1wpi_A	1wpi	0.690926	30
Rreb1 Neurons	1wpi_B	1wpi	0.892567	55
Rreb1 Neurons	1wpi_C	1wpi	0.899281	30
Rreb1 Neurons	3wpi_A	3wpi	0.814143	35
Rreb1 Neurons	3wpi_B	3wpi	0.998336	90
Rreb1 Neurons	3wpi_C	3wpi	1.16132	55
Rreb1 Neurons	6wpi_A	6wpi	0.832702	33
Rreb1 Neurons	6wpi_B	6wpi	1.06323	38
Rreb1 Neurons	6wpi_C	6wpi	1.33175	56
Schwann	Uninjured_A	Uninjured	0.823529	28
Schwann	Uninjured_B	Uninjured	0.157356	6
Schwann	Uninjured_C	Uninjured	1.02339	35
Schwann	1dpi_A	1dpi	0.745851	40
Schwann	1dpi_B	1dpi	0.0411777	2
Schwann	1dpi_C	1dpi	0.906963	31
Schwann	1wpi_A	1wpi	0.483648	21
Schwann	1wpi_B	1wpi	0.259656	16
Schwann	1wpi_C	1wpi	0.14988	5
Schwann	3wpi_A	3wpi	0.0930449	4
Schwann	3wpi_B	3wpi	1.03161	93
Schwann	3wpi_C	3wpi	0.168919	8
Schwann	6wpi_A	6wpi	0.227101	9
Schwann	6wpi_B	6wpi	0.335758	12
Schwann	6wpi_C	6wpi	0.118906	5
Sox5 Neurons	Uninjured_A	Uninjured	3.58824	122
Sox5 Neurons	Uninjured_B	Uninjured	4.30108	164
Sox5 Neurons	Uninjured_C	Uninjured	3.18713	109
Sox5 Neurons	1dpi_A	1dpi	2.96476	159
Sox5 Neurons	1dpi_B	1dpi	3.91188	190
Sox5 Neurons	1dpi_C	1dpi	3.33528	114
Sox5 Neurons	1wpi_A	1wpi	3.91525	170
Sox5 Neurons	1wpi_B	1wpi	4.05712	250
Sox5 Neurons	1wpi_C	1wpi	3.86691	129
Sox5 Neurons	3wpi_A	3wpi	5.95487	256
Sox5 Neurons	3wpi_B	3wpi	4.09318	369
Sox5 Neurons	3wpi_C	3wpi	4.47635	212
Sox5 Neurons	6wpi_A	6wpi	4.41585	175
Sox5 Neurons	6wpi_B	6wpi	4.95243	177
Sox5 Neurons	6wpi_C	6wpi	3.85256	162
VE Neurons	Uninjured_A	Uninjured	0.676471	23
VE Neurons	Uninjured_B	Uninjured	0.340939	13
VE Neurons	Uninjured_C	Uninjured	0.233918	8
VE Neurons	1dpi_A	1dpi	0.633974	34
VE Neurons	1dpi_B	1dpi	0.720609	35
VE Neurons	1dpi_C	1dpi	0.702165	24
VE Neurons	1wpi_A	1wpi	0.80608	35
VE Neurons	1wpi_B	1wpi	1.00617	62
VE Neurons	1wpi_C	1wpi	1.43885	48
VE Neurons	3wpi_A	3wpi	0.837404	36
VE Neurons	3wpi_B	3wpi	1.02052	92
VE Neurons	3wpi_C	3wpi	1.20355	57
VE Neurons	6wpi_A	6wpi	0.681302	27
VE Neurons	6wpi_B	6wpi	0.839396	30
VE Neurons	6wpi_C	6wpi	0.808561	34
VI Neurons	Uninjured_A	Uninjured	5.94118	202
VI Neurons	Uninjured_B	Uninjured	4.14372	158
VI Neurons	Uninjured_C	Uninjured	3.45029	118
VI Neurons	1dpi_A	1dpi	6.48891	348
VI Neurons	1dpi_B	1dpi	7.22668	351
VI Neurons	1dpi_C	1dpi	5.58806	191
VI Neurons	1wpi_A	1wpi	5.64256	245
VI Neurons	1wpi_B	1wpi	5.90717	364
VI Neurons	1wpi_C	1wpi	4.79616	160
VI Neurons	3wpi_A	3wpi	4.34985	187
VI Neurons	3wpi_B	3wpi	5.72379	516
VI Neurons	3wpi_C	3wpi	4.96199	235
VI Neurons	6wpi_A	6wpi	6.23265	247
VI Neurons	6wpi_B	6wpi	4.98041	178
VI Neurons	6wpi_C	6wpi	5.46968	230
White Matter Astrocytes	Uninjured_A	Uninjured	0.970588	33
White Matter Astrocytes	Uninjured_B	Uninjured	0.73433	28
White Matter Astrocytes	Uninjured_C	Uninjured	1.31579	45
White Matter Astrocytes	1dpi_A	1dpi	1.95786	105
White Matter Astrocytes	1dpi_B	1dpi	0.947087	46
White Matter Astrocytes	1dpi_C	1dpi	1.60913	55
White Matter Astrocytes	1wpi_A	1wpi	1.01336	44
White Matter Astrocytes	1wpi_B	1wpi	0.454398	28
White Matter Astrocytes	1wpi_C	1wpi	0.539568	18
White Matter Astrocytes	3wpi_A	3wpi	0.674575	29
White Matter Astrocytes	3wpi_B	3wpi	1.40876	127
White Matter Astrocytes	3wpi_C	3wpi	0.696791	33
White Matter Astrocytes	6wpi_A	6wpi	0.757002	30
White Matter Astrocytes	6wpi_B	6wpi	0.699496	25
White Matter Astrocytes	6wpi_C	6wpi	1.18906	50
				67903
