# Supplementary material for: Single cell atlas of spinal cord injury in mice reveals a pro-regenerative signature in spinocerebellar neurons
Source: Nat Commun. 2022 Sep 26;13:5628. doi: 10.1038/s41467-022-33184-1 (PMC9513082; doi:10.1038/s41467-022-33184-1)
Supplement: Supplementary file 6 — Supplementary Dataset 4 [file 41467_2022_33184_MOESM6_ESM.xlsx]

## Sheet: Sheet 1
Cell Type	Comparison	AUC
Cpne4 Neurons	Uninjured-3wpi	0.672963
Cpne4 Neurons	Uninjured-1wpi	0.656121
Cpne4 Neurons	Uninjured-6wpi	0.530272
Cpne4 Neurons	Uninjured-1dpi	0.523573
Maf Neurons	Uninjured-3wpi	0.573052
Maf Neurons	Uninjured-1wpi	0.564212
Maf Neurons	Uninjured-6wpi	0.535918
Maf Neurons	Uninjured-1dpi	0.5238
Reln Neurons	Uninjured-3wpi	0.578802
Reln Neurons	Uninjured-1wpi	0.57024
Reln Neurons	Uninjured-1dpi	0.522963
Reln Neurons	Uninjured-6wpi	0.509669
Rreb1 Neurons	Uninjured-3wpi	0.611073
Rreb1 Neurons	Uninjured-1wpi	0.604556
Rreb1 Neurons	Uninjured-6wpi	0.563129
Rreb1 Neurons	Uninjured-1dpi	0.544233
Sox5 Neurons	Uninjured-3wpi	0.617324
Sox5 Neurons	Uninjured-1wpi	0.582961
Sox5 Neurons	Uninjured-1dpi	0.575964
Sox5 Neurons	Uninjured-6wpi	0.569979
Megf11 Neurons	Uninjured-3wpi	0.637746
Megf11 Neurons	Uninjured-1wpi	0.584184
Megf11 Neurons	Uninjured-1dpi	0.555176
Megf11 Neurons	Uninjured-6wpi	0.545282
ME Neurons	Uninjured-3wpi	0.691999
ME Neurons	Uninjured-1wpi	0.609484
ME Neurons	Uninjured-1dpi	0.557118
ME Neurons	Uninjured-6wpi	0.546495
VE Neurons	Uninjured-3wpi	0.568343
VE Neurons	Uninjured-1wpi	0.553159
VE Neurons	Uninjured-1dpi	0.5502
VE Neurons	Uninjured-6wpi	0.520342
Adamts5 Neurons	Uninjured-3wpi	0.584896
Adamts5 Neurons	Uninjured-1wpi	0.56141
Adamts5 Neurons	Uninjured-1dpi	0.539034
Adamts5 Neurons	Uninjured-6wpi	0.520903
Cdh3 Neurons	Uninjured-3wpi	0.661542
Cdh3 Neurons	Uninjured-1wpi	0.593405
Cdh3 Neurons	Uninjured-6wpi	0.581742
Cdh3 Neurons	Uninjured-1dpi	0.541767
Pdyn Neurons	Uninjured-3wpi	0.623638
Pdyn Neurons	Uninjured-1wpi	0.565006
Pdyn Neurons	Uninjured-6wpi	0.545053
Pdyn Neurons	Uninjured-1dpi	0.541071
Npy Neurons	Uninjured-3wpi	0.625257
Npy Neurons	Uninjured-1wpi	0.59527
Npy Neurons	Uninjured-1dpi	0.563532
Npy Neurons	Uninjured-6wpi	0.529522
Chat Neurons	Uninjured-3wpi	0.652538
Chat Neurons	Uninjured-1wpi	0.59312
Chat Neurons	Uninjured-6wpi	0.546873
Chat Neurons	Uninjured-1dpi	0.534966
MI Neurons	Uninjured-3wpi	0.621958
MI Neurons	Uninjured-1wpi	0.565943
MI Neurons	Uninjured-6wpi	0.552364
MI Neurons	Uninjured-1dpi	0.520412
VI Neurons	Uninjured-3wpi	0.65518
VI Neurons	Uninjured-1wpi	0.615932
VI Neurons	Uninjured-1dpi	0.577502
VI Neurons	Uninjured-6wpi	0.551153
Motoneurons	Uninjured-3wpi	0.60651
Motoneurons	Uninjured-1dpi	0.559798
Motoneurons	Uninjured-1wpi	0.552611
Motoneurons	Uninjured-6wpi	0.528241
Astrocytes 1	Uninjured-3wpi	0.668184
Astrocytes 1	Uninjured-1wpi	0.59144
Astrocytes 1	Uninjured-1dpi	0.591164
Astrocytes 1	Uninjured-6wpi	0.557725
Astrocytes 2	Uninjured-3wpi	0.582708
Astrocytes 2	Uninjured-1dpi	0.572472
Astrocytes 2	Uninjured-1wpi	0.553369
Astrocytes 2	Uninjured-6wpi	0.54209
White Matter Astrocytes	Uninjured-1wpi	0.639996
White Matter Astrocytes	Uninjured-1dpi	0.623318
White Matter Astrocytes	Uninjured-3wpi	0.549554
White Matter Astrocytes	Uninjured-6wpi	0.500185
Microglia 1	Uninjured-1dpi	0.857496
Microglia 1	Uninjured-3wpi	0.560472
Microglia 1	Uninjured-1wpi	0.54357
Microglia 1	Uninjured-6wpi	0.477428
Microglia 2	Uninjured-1dpi	0.878307
Microglia 2	Uninjured-6wpi	0.643917
Microglia 2	Uninjured-1wpi	0.614598
Microglia 2	Uninjured-3wpi	0.54449
Microglia 3	Uninjured-1dpi	0.872591
Microglia 3	Uninjured-1wpi	0.573534
Microglia 3	Uninjured-3wpi	0.551406
Microglia 3	Uninjured-6wpi	0.54548
OPC	Uninjured-3wpi	0.640941
OPC	Uninjured-1wpi	0.601508
OPC	Uninjured-1dpi	0.566026
OPC	Uninjured-6wpi	0.519796
COP	Uninjured-1dpi	NA
COP	Uninjured-3wpi	0.787534
COP	Uninjured-6wpi	0.707995
COP	Uninjured-1wpi	0.667604
NFOL	Uninjured-1wpi	0.614416
NFOL	Uninjured-1dpi	0.573541
NFOL	Uninjured-3wpi	0.546986
NFOL	Uninjured-6wpi	0.540886
MFOL	Uninjured-1dpi	0.582566
MFOL	Uninjured-1wpi	0.576833
MFOL	Uninjured-3wpi	0.575127
MFOL	Uninjured-6wpi	0.511113
MOL-1	Uninjured-1dpi	0.610992
MOL-1	Uninjured-3wpi	0.602872
MOL-1	Uninjured-1wpi	0.58705
MOL-1	Uninjured-6wpi	0.544352
MOL-2	Uninjured-3wpi	0.629887
MOL-2	Uninjured-1wpi	0.594318
MOL-2	Uninjured-1dpi	0.579405
MOL-2	Uninjured-6wpi	0.570147
Schwann	Uninjured-1wpi	0.698222
Schwann	Uninjured-3wpi	0.689654
Schwann	Uninjured-1dpi	0.550478
Schwann	Uninjured-6wpi	0.528348
Endothlial	Uninjured-1dpi	0.59213
Endothlial	Uninjured-3wpi	0.572417
Endothlial	Uninjured-1wpi	0.568441
Endothlial	Uninjured-6wpi	0.562118
Pericytes	Uninjured-1dpi	0.590164
Pericytes	Uninjured-3wpi	0.545578
Pericytes	Uninjured-6wpi	0.526457
Pericytes	Uninjured-1wpi	0.524673
Ependymal	Uninjured-1dpi	0.657782
Ependymal	Uninjured-3wpi	0.581438
Ependymal	Uninjured-6wpi	0.514615
Ependymal	Uninjured-1wpi	0.50048
Leptomeninges	Uninjured-3wpi	0.580663
Leptomeninges	Uninjured-1dpi	0.531619
Leptomeninges	Uninjured-6wpi	0.528142
Leptomeninges	Uninjured-1wpi	0.520038
Activated Microglia A	Uninjured-3wpi	NA
Activated Microglia A	Uninjured-1wpi	NA
Activated Microglia A	Uninjured-6wpi	NA
Activated Microglia A	Uninjured-1dpi	NA
Activated Microglia B	Uninjured-3wpi	NA
Activated Microglia B	Uninjured-1wpi	NA
Activated Microglia B	Uninjured-6wpi	NA
Activated Microglia B	Uninjured-1dpi	NA
NK/Tcells	Uninjured-3wpi	NA
NK/Tcells	Uninjured-1wpi	NA
NK/Tcells	Uninjured-6wpi	NA
NK/Tcells	Uninjured-1dpi	NA
CSF-c Neurons	Uninjured-3wpi	NA
CSF-c Neurons	Uninjured-1wpi	NA
CSF-c Neurons	Uninjured-6wpi	NA
CSF-c Neurons	Uninjured-1dpi	NA
Macrophages	Uninjured-3wpi	NA
Macrophages	Uninjured-1wpi	NA
Macrophages	Uninjured-6wpi	NA
Macrophages	Uninjured-1dpi	NA
Reactive Astrocytes	Uninjured-3wpi	NA
Reactive Astrocytes	Uninjured-1wpi	NA
Reactive Astrocytes	Uninjured-6wpi	NA
Reactive Astrocytes	Uninjured-1dpi	NA
