# Supplementary material for: Single cell atlas of spinal cord injury in mice reveals a pro-regenerative signature in spinocerebellar neurons
Source: Nat Commun. 2022 Sep 26;13:5628. doi: 10.1038/s41467-022-33184-1 (PMC9513082; doi:10.1038/s41467-022-33184-1)
Supplement: Supplementary file 7 — Supplementary Dataset 5 [file 41467_2022_33184_MOESM7_ESM.xlsx]

## Sheet: Sheet1
Cell Type	1dpiGOterm	1dpiGOvalue	1wpiGOterm	1wpiGOvalue	3wpiGPterm	3wpiGOvalue	6wpiGOterm	6wpiGOvalue
Cpne4 Neurons		0		0		0		0
Maf Neurons		0		0		0		0
Reln Neurons		0	(pre) synaptic vesicle exocytosis	2.22		0		0
Rreb1 Neurons		0		0		0		0
Sox5 Neurons		0	postsynaptic density	2.53	protein folding response	2.11	post-synaptic density	1.85
Sox5 Neurons		0	cell junction	2.37	dendrite	1.89		0
Megf11 Neurons		0		0	cytosol	1.96		0
Megf11 Neurons		0		0	cell-cell adhesion	1.68		0
Megf11 Neurons		0		0	protein folding response	1.59		0
ME Neurons	neuron cell body	1.36	adherens junction	1.38	growth cone	1.48		0
VE Neurons		0		0		0		0
Adamts5 Neurons		0		0		0		0
Cdh3 Neurons		0		0	cell projection organization	1.61		0
Cdh3 Neurons		0		0	PI3k/Akt signaling	1.54		0
Cdh3 Neurons		0		0	protein folding response	1.46		0
Pdyn Neurons		0		0		0		0
Npy Neurons		0		0		0		0
Chat Neurons		0		0		0		0
MI Neurons		0	growth cone	1.99	cell surface binding	1.63		0
MI Neurons		0		0	cell-cell adhesion	1.48		0
MI Neurons		0		0	oxidation-reduction process	1.47		0
CSF-c Neurons		0		0		0		0
VI Neurons	cilium assembly	1.4	oxidation-reduction process	2.36	protein folding response	2.58	neuronal cell body	1.33
VI Neurons		0	synaptic plasticity	2	oxidation-reduction process	2.12		0
VI Neurons		0	glycolysis	1.64	adherens junction	1.82		0
VI Neurons		0	ion channel binding	1.49	glycolysis	1.79		0
VI Neurons		0	protein folding response	1.48	protein folding response	1.72		0
VI Neurons		0	ion transport	1.48		0		0
VI Neurons		0	cardiomyopathy	1.47		0		0
VI Neurons		0	calcium channel and signaling	1.37		0		0
Motoneurons		0		0		0		0
Astrocytes 1		0		0		0		0
Astrocytes 2	cell junction	1.9		0		0		0
Reactive Astrocytes		0		0		0		0
White Matter Astrocytes	exosome	6.17		0		0		0
White Matter Astrocytes	lysozome	1.48		0		0		0
Microglia 1	lysozome	4.94		0		0		0
Microglia 1	peptidase	1.99		0		0		0
Microglia 2	lysozome	1.93		0		0		0
Microglia 2	cytokine	1.61		0		0		0
Microglia 2	chemotaxis	1.6		0		0		0
Microglia 3	chemotaxis	2.01		0	membrane	1.3		0
Activated Microglia A		0		0		0		0
Activated Microglia B		0		0		0		0
Macrophages		0		0		0		0
NK/Tcells		0		0		0		0
OPC		0	meiosis	1.88	Il4 response/negative reg of apop	2.31		0
COP		0		0		0		0
NFOL		0		0		0		0
MFOL	translation	1.99	cell adhesion molecules	2.07	phopholipid metabolism	2.33	cell-cell adhesion	1.77
MFOL	cell-cell adhesion	1.46	synaptic transmission	1.53	cell-cell adhesion	2.08		0
MFOL		0	cell junction	1.41	cell adhesion molecules	1.69		0
MOL-1		0	fatty acid biosynthesis	2.25	protein folding response	2.5	fatty acid biosynthesis	2.56
MOL-1		0	lysozome	2	fatty acid biosynthesis	2.49	protein folding response	1.7
MOL-1		0	cell junction	1.76	cell-cell adhesion	1.34		0
MOL-1		0	oxidoreductase activity	1.34		0		0
MOL-2	cell junction	2.93	cholesterol metab	1.83	cholesterol biosynthesis	2.84	cell-cell adhesion	2.35
MOL-2	synapse	1.45	steroid biosynthesis	1.45	cell-cell adhesion	1.54		0
MOL-2		0		0	protein folding response	1.45		0
Schwann		0	ECM	1.95		0		0
Endothelial	ECM	2.78		0		0		0
Pericytes		0		0		0		0
Ependymal		0		0		0		0
Leptomeninges	ECM	3.46		0		0		0
