# Supplementary material for: Single cell atlas of spinal cord injury in mice reveals a pro-regenerative signature in spinocerebellar neurons
Source: Nat Commun. 2022 Sep 26;13:5628. doi: 10.1038/s41467-022-33184-1 (PMC9513082; doi:10.1038/s41467-022-33184-1)
Supplement: Supplementary file 8 — Supplementary Dataset 6 [file 41467_2022_33184_MOESM8_ESM.xlsx]

## Sheet: Sheet1
Cell Type	Condition	Gene	avg_log2FC	p_val_adj
Neurons	1dpi_vs_uninjured	Apod	1.48034	2.87071e-134
Neurons	1dpi_vs_uninjured	Mt1	1.27355	1.66708e-218
Neurons	1dpi_vs_uninjured	Mt2	0.942919	6.26864e-106
Neurons	1dpi_vs_uninjured	Ptgds	0.895675	6.36309e-22
Neurons	1dpi_vs_uninjured	Capn2	0.481988	6.767e-36
Neurons	1dpi_vs_uninjured	A330008L17Rik	0.465646	7.64981e-15
Neurons	1dpi_vs_uninjured	Rsrp1	0.446576	1.81295e-58
Neurons	1dpi_vs_uninjured	Stat3	0.408049	1.27023e-22
Neurons	1dpi_vs_uninjured	Wwox	0.382976	3.24074e-26
Neurons	1dpi_vs_uninjured	Mblac2	0.375133	2.9406e-24
Neurons	1dpi_vs_uninjured	Serpina3n	0.372989	3.02131e-31
Neurons	1dpi_vs_uninjured	Slit2	0.366719	2.02398e-08
Neurons	1dpi_vs_uninjured	5330434G04Rik	0.359018	3.58927e-26
Neurons	1dpi_vs_uninjured	Lrrtm4	0.349915	2.78453e-20
Neurons	1dpi_vs_uninjured	Pura	0.348563	1.82663e-19
Neurons	1dpi_vs_uninjured	Tmsb4x	0.347076	3.14845e-20
Neurons	1dpi_vs_uninjured	Adam23	0.342891	4.4089e-15
Neurons	1dpi_vs_uninjured	Snrnp70	0.342197	7.69223e-27
Neurons	1dpi_vs_uninjured	Miat	0.341295	1.38548e-17
Neurons	1dpi_vs_uninjured	Pcsk1n	0.337386	1.20944e-52
Neurons	1wpi_vs_uninjured	Unc80	0.553841	1.43669e-52
Neurons	1wpi_vs_uninjured	Kcnq1ot1	0.545823	2.03357e-46
Neurons	1wpi_vs_uninjured	Asic2	0.545082	9.57346e-53
Neurons	1wpi_vs_uninjured	Gfap	0.526678	6.72514e-38
Neurons	1wpi_vs_uninjured	Nrxn3	0.52284	4.88885e-37
Neurons	1wpi_vs_uninjured	Epb41l1	0.516932	5.8194e-33
Neurons	1wpi_vs_uninjured	Adam23	0.487912	1.059e-26
Neurons	1wpi_vs_uninjured	Rbfox3	0.480736	5.35259e-30
Neurons	1wpi_vs_uninjured	Grik1	0.476149	2.73408e-07
Neurons	1wpi_vs_uninjured	Kcnq3	0.470019	1.00933e-24
Neurons	1wpi_vs_uninjured	Cadps	0.46917	4.50977e-49
Neurons	1wpi_vs_uninjured	Rbfox1	0.465972	6.08456e-82
Neurons	1wpi_vs_uninjured	Fam155a	0.465489	1.65935e-74
Neurons	1wpi_vs_uninjured	Gria1	0.459377	5.72019e-14
Neurons	1wpi_vs_uninjured	Opcml	0.449313	6.88399e-32
Neurons	1wpi_vs_uninjured	Ctnna2	0.438049	9.4045e-63
Neurons	1wpi_vs_uninjured	Kirrel3	0.434639	5.63531e-07
Neurons	1wpi_vs_uninjured	Ptprs	0.431036	3.18462e-22
Neurons	1wpi_vs_uninjured	Ccdc88a	0.430869	1.82191e-25
Neurons	1wpi_vs_uninjured	Tenm3	0.42872	1.53227e-14
Neurons	3wpi_vs_uninjured	Ptgds	0.746631	2.01368e-10
Neurons	3wpi_vs_uninjured	Apoe	0.514429	8.13961e-16
Neurons	3wpi_vs_uninjured	B830012L14Rik	0.465832	1.60836e-14
Neurons	3wpi_vs_uninjured	Adam23	0.441867	2.00954e-14
Neurons	3wpi_vs_uninjured	Rbfox1	0.424508	4.24747e-70
Neurons	3wpi_vs_uninjured	RP23-54G8.4	0.423371	1.38918e-10
Neurons	3wpi_vs_uninjured	Asic2	0.421193	6.66382e-35
Neurons	3wpi_vs_uninjured	Nrxn3	0.416978	4.15276e-24
Neurons	3wpi_vs_uninjured	Unc80	0.411075	7.10427e-17
Neurons	3wpi_vs_uninjured	Ano4	0.410238	2.88682e-14
Neurons	3wpi_vs_uninjured	Ctnna2	0.403835	9.61274e-52
Neurons	3wpi_vs_uninjured	Mblac2	0.399642	2.14353e-08
Neurons	3wpi_vs_uninjured	Cadps	0.399513	3.40526e-29
Neurons	3wpi_vs_uninjured	Cdh18	0.39878	9.059e-07
Neurons	3wpi_vs_uninjured	Ablim2	0.397018	1.02688e-05
Neurons	3wpi_vs_uninjured	Epb41l1	0.38992	6.15641e-09
Neurons	3wpi_vs_uninjured	Rbfox3	0.387522	1.42453e-09
Neurons	3wpi_vs_uninjured	Celf4	0.385107	1.69297e-11
Neurons	3wpi_vs_uninjured	Luc7l2	0.384738	1.76008e-16
Neurons	3wpi_vs_uninjured	Lrrtm4	0.384571	5.06226e-23
Neurons	6wpi_vs_uninjured	Tsix	0.476894	2.56323e-14
Neurons	6wpi_vs_uninjured	Gria2	0.467565	3.71142e-49
Neurons	6wpi_vs_uninjured	Rora	0.401232	2.1164e-20
Neurons	6wpi_vs_uninjured	Rasgrf1	0.390148	7.83354e-22
Neurons	6wpi_vs_uninjured	Pde10a	0.389644	7.48674e-16
Neurons	6wpi_vs_uninjured	Adam23	0.349173	1.67942e-11
Neurons	6wpi_vs_uninjured	Fam135b	0.340101	6.19371e-13
Neurons	6wpi_vs_uninjured	Opcml	0.336478	1.6839e-18
Neurons	6wpi_vs_uninjured	RP23-54G8.4	0.327392	6.68306e-12
Neurons	6wpi_vs_uninjured	Cntnap5b	0.325319	6.58158e-06
Neurons	6wpi_vs_uninjured	Fam155a	0.324542	4.41648e-31
Neurons	6wpi_vs_uninjured	Celf4	0.322409	1.16893e-10
Neurons	6wpi_vs_uninjured	Kirrel3	0.320064	0.021416
Neurons	6wpi_vs_uninjured	Rbfox1	0.316014	7.43218e-35
Neurons	6wpi_vs_uninjured	Kcnq1ot1	0.315561	5.04694e-16
Neurons	6wpi_vs_uninjured	Sorcs1	0.312748	0.224248
Neurons	6wpi_vs_uninjured	Ryr2	0.312591	3.9216e-17
Neurons	6wpi_vs_uninjured	Grin2a	0.311561	7.01901e-06
Neurons	6wpi_vs_uninjured	Tenm2	0.310784	2.75958e-12
Neurons	6wpi_vs_uninjured	Grin3a	0.308396	3.49735e-05
Astrocytes	1dpi_vs_uninjured	Mt1	2.20427	7.81452e-207
Astrocytes	1dpi_vs_uninjured	Mt2	2.1058	2.145e-158
Astrocytes	1dpi_vs_uninjured	Gfap	1.98912	1.39019e-123
Astrocytes	1dpi_vs_uninjured	Gm12239	1.85039	4.31043e-110
Astrocytes	1dpi_vs_uninjured	Neat1	1.53121	1.35442e-69
Astrocytes	1dpi_vs_uninjured	Serpina3n	2.29382	2.95615e-64
Astrocytes	1dpi_vs_uninjured	Nmur2	1.79264	5.87086e-54
Astrocytes	1dpi_vs_uninjured	Apod	1.60837	7.94243e-54
Astrocytes	1dpi_vs_uninjured	Hspb1	2.80655	8.78124e-54
Astrocytes	1dpi_vs_uninjured	Clu	1.23181	9.33561e-53
Astrocytes	1dpi_vs_uninjured	Anln	1.41401	1.22418e-48
Astrocytes	1dpi_vs_uninjured	Plce1	1.24395	1.484e-48
Astrocytes	1dpi_vs_uninjured	Pitpnc1	0.954625	2.72129e-46
Astrocytes	1dpi_vs_uninjured	Nfasc	1.13251	3.83711e-43
Astrocytes	1dpi_vs_uninjured	Ptprj	1.36005	2.23989e-42
Astrocytes	1dpi_vs_uninjured	Id2	1.09293	1.39813e-41
Astrocytes	1dpi_vs_uninjured	Fkbp5	1.60204	2.45874e-40
Astrocytes	1dpi_vs_uninjured	Mat2a	1.16928	2.99117e-39
Astrocytes	1dpi_vs_uninjured	Ctsl	1.30375	6.07795e-37
Astrocytes	1dpi_vs_uninjured	Mgat4c	0.750127	4.58017e-36
Astrocytes	1wpi_vs_uninjured	Gfap	1.8588	1.48319e-45
Astrocytes	1wpi_vs_uninjured	C4b	1.40837	2.28384e-17
Astrocytes	1wpi_vs_uninjured	Mt1	1.31339	1.95981e-27
Astrocytes	1wpi_vs_uninjured	A2m	1.28314	1.33283e-10
Astrocytes	1wpi_vs_uninjured	Aqp4	1.2772	6.03136e-29
Astrocytes	1wpi_vs_uninjured	Vim	1.24699	2.09566e-07
Astrocytes	1wpi_vs_uninjured	Dbi	1.21784	5.55407e-08
Astrocytes	1wpi_vs_uninjured	Mt2	1.15728	1.06669e-15
Astrocytes	1wpi_vs_uninjured	S100a6	1.10363	0.0267996
Astrocytes	1wpi_vs_uninjured	Eef1a1	1.09668	0.000493309
Astrocytes	1wpi_vs_uninjured	Ftl1	1.0327	0.152885
Astrocytes	1wpi_vs_uninjured	Rpl18a	1.02984	0.000726536
Astrocytes	1wpi_vs_uninjured	Nrg3	1.02736	0.113152
Astrocytes	1wpi_vs_uninjured	Timp1	1.02296	0.022152
Astrocytes	1wpi_vs_uninjured	Clu	1.01933	6.9295e-18
Astrocytes	1wpi_vs_uninjured	Serpina3n	1.00443	4.84512e-06
Astrocytes	1wpi_vs_uninjured	Nnat	1.00175	0.00834501
Astrocytes	1wpi_vs_uninjured	Lcn2	0.994351	1
Astrocytes	1wpi_vs_uninjured	Ctsb	0.990082	1.78858e-05
Astrocytes	1wpi_vs_uninjured	Ywhag	0.970691	0.39458
Astrocytes	3wpi_vs_uninjured	Gfap	1.30511	3.20474e-27
Astrocytes	3wpi_vs_uninjured	C3	1.22775	5.41658e-07
Astrocytes	3wpi_vs_uninjured	A2m	1.14921	1.13953e-07
Astrocytes	3wpi_vs_uninjured	Nrg3	1.05488	4.08513e-07
Astrocytes	3wpi_vs_uninjured	C4b	1.03585	6.98311e-09
Astrocytes	3wpi_vs_uninjured	Serpina3n	1.01877	7.15084e-06
Astrocytes	3wpi_vs_uninjured	Slc8a1	1.00567	7.87577e-05
Astrocytes	3wpi_vs_uninjured	Meg3	0.996616	7.45661e-20
Astrocytes	3wpi_vs_uninjured	Adamtsl1	0.967268	0.000656256
Astrocytes	3wpi_vs_uninjured	Mt1	0.967247	6.2525e-19
Astrocytes	3wpi_vs_uninjured	A330033J07Rik	0.936922	5.03407e-06
Astrocytes	3wpi_vs_uninjured	S100a6	0.934186	2.13591e-05
Astrocytes	3wpi_vs_uninjured	Cadps	0.904963	4.22921e-05
Astrocytes	3wpi_vs_uninjured	Abca1	0.881048	9.37349e-06
Astrocytes	3wpi_vs_uninjured	Mt2	0.877118	1.88475e-11
Astrocytes	3wpi_vs_uninjured	Arhgef4	0.867203	1.26981e-08
Astrocytes	3wpi_vs_uninjured	Errfi1	0.862549	0.00267181
Astrocytes	3wpi_vs_uninjured	Dbi	0.776795	3.21838e-05
Astrocytes	3wpi_vs_uninjured	Glis3	0.773508	0.0143426
Astrocytes	3wpi_vs_uninjured	Nrxn3	0.762404	6.6513e-11
Astrocytes	6wpi_vs_uninjured	C4b	0.813589	1.84636e-07
Astrocytes	6wpi_vs_uninjured	Gfap	0.726311	0.000581706
Astrocytes	6wpi_vs_uninjured	Mt2	0.720612	4.5932e-06
Astrocytes	6wpi_vs_uninjured	Abca1	0.703106	0.00094205
Astrocytes	6wpi_vs_uninjured	Mt1	0.66483	1.77025e-09
Astrocytes	6wpi_vs_uninjured	Errfi1	0.653324	0.00613821
Astrocytes	6wpi_vs_uninjured	Glis3	0.635053	0.0085113
Astrocytes	6wpi_vs_uninjured	Serpina3n	0.595801	0.0171436
Astrocytes	6wpi_vs_uninjured	A330033J07Rik	0.592795	0.0107819
Astrocytes	6wpi_vs_uninjured	Scd2	0.577108	0.0496742
Astrocytes	6wpi_vs_uninjured	St3gal4	0.534827	9.6914e-05
Astrocytes	6wpi_vs_uninjured	Agt	0.475927	2.32756e-05
Astrocytes	6wpi_vs_uninjured	Aqp4	0.462645	0.00690423
Astrocytes	6wpi_vs_uninjured	Nebl	0.440548	0.000575909
Astrocytes	6wpi_vs_uninjured	Slc6a11	0.418321	0.00134397
Astrocytes	6wpi_vs_uninjured	Adgrb3	0.351441	6.10467e-05
Astrocytes	6wpi_vs_uninjured	Psap	0.320967	0.0215821
Astrocytes	6wpi_vs_uninjured	Sparcl1	0.315651	0.0169408
Astrocytes	6wpi_vs_uninjured	Slc4a4	0.300469	0.000879144
Astrocytes	6wpi_vs_uninjured	Gm20388	0.330577	0.0012265
Microglia/Hematopoietic	1dpi_vs_uninjured	Ccl12	4.64982	2.50657e-52
Microglia/Hematopoietic	1dpi_vs_uninjured	Spp1	3.81603	6.20383e-21
Microglia/Hematopoietic	1dpi_vs_uninjured	Gm17268	3.53012	1.08083e-17
Microglia/Hematopoietic	1dpi_vs_uninjured	Msr1	2.99281	5.88525e-24
Microglia/Hematopoietic	1dpi_vs_uninjured	Fn1	2.99033	3.75633e-14
Microglia/Hematopoietic	1dpi_vs_uninjured	Ccl2	2.9308	9.357e-20
Microglia/Hematopoietic	1dpi_vs_uninjured	Ccl4	2.1874	0.000708426
Microglia/Hematopoietic	1dpi_vs_uninjured	Lilrb4a	2.02034	7.63164e-12
Microglia/Hematopoietic	1dpi_vs_uninjured	Cd300lf	2.00861	1.60067e-10
Microglia/Hematopoietic	1dpi_vs_uninjured	Ms4a6c	2.00539	7.56493e-19
Microglia/Hematopoietic	1dpi_vs_uninjured	Slc39a14	1.94504	5.43818e-13
Microglia/Hematopoietic	1dpi_vs_uninjured	Tgfbi	1.93138	1.4202e-05
Microglia/Hematopoietic	1dpi_vs_uninjured	Fkbp5	1.85846	1.3865e-20
Microglia/Hematopoietic	1dpi_vs_uninjured	Srgn	1.82262	5.38752e-09
Microglia/Hematopoietic	1dpi_vs_uninjured	Ccl3	1.80024	4.78408e-05
Microglia/Hematopoietic	1dpi_vs_uninjured	Zfos1	1.75988	1.5756e-14
Microglia/Hematopoietic	1dpi_vs_uninjured	Myo1e	1.66489	3.8507e-12
Microglia/Hematopoietic	1dpi_vs_uninjured	Apod	1.66051	2.3778e-20
Microglia/Hematopoietic	1dpi_vs_uninjured	Arhgap24	1.65256	5.34409e-17
Microglia/Hematopoietic	1dpi_vs_uninjured	Cebpb	1.62902	6.39202e-08
Microglia/Hematopoietic	1wpi_vs_uninjured	Spp1	3.88448	8.81009e-18
Microglia/Hematopoietic	1wpi_vs_uninjured	Apoe	3.19078	9.54606e-130
Microglia/Hematopoietic	1wpi_vs_uninjured	Gpnmb	2.64217	2.01383e-05
Microglia/Hematopoietic	1wpi_vs_uninjured	Lyz2	1.89349	3.97022e-17
Microglia/Hematopoietic	1wpi_vs_uninjured	Ccl12	1.60068	0.0444259
Microglia/Hematopoietic	1wpi_vs_uninjured	Myo1e	1.54054	5.79525e-06
Microglia/Hematopoietic	1wpi_vs_uninjured	Cd52	1.36936	2.30066e-05
Microglia/Hematopoietic	1wpi_vs_uninjured	Ctsb	1.32835	1.13424e-16
Microglia/Hematopoietic	1wpi_vs_uninjured	Hsd17b4	1.30843	2.72809e-12
Microglia/Hematopoietic	1wpi_vs_uninjured	Lpl	1.29916	0.0101124
Microglia/Hematopoietic	1wpi_vs_uninjured	Rai14	1.29695	0.00903161
Microglia/Hematopoietic	1wpi_vs_uninjured	Sgcz	1.25555	3.44796e-05
Microglia/Hematopoietic	1wpi_vs_uninjured	Nrg3	1.25299	2.94747e-08
Microglia/Hematopoietic	1wpi_vs_uninjured	Trps1	1.24868	0.000521874
Microglia/Hematopoietic	1wpi_vs_uninjured	Mdga2	1.24289	1.8705e-05
Microglia/Hematopoietic	1wpi_vs_uninjured	Fmn1	1.24167	0.000847678
Microglia/Hematopoietic	1wpi_vs_uninjured	Pcdh9	1.24123	1.40744e-15
Microglia/Hematopoietic	1wpi_vs_uninjured	Arhgap24	1.21606	7.67886e-07
Microglia/Hematopoietic	1wpi_vs_uninjured	Lgals3bp	1.1996	0.000492166
Microglia/Hematopoietic	1wpi_vs_uninjured	Nrxn1	1.18488	2.79664e-05
Microglia/Hematopoietic	3wpi_vs_uninjured	Apoe	3.07506	8.20894e-122
Microglia/Hematopoietic	3wpi_vs_uninjured	Spp1	2.7798	3.41958e-10
Microglia/Hematopoietic	3wpi_vs_uninjured	Pcdh9	1.67088	5.23925e-26
Microglia/Hematopoietic	3wpi_vs_uninjured	Mdga2	1.65391	2.0988e-08
Microglia/Hematopoietic	3wpi_vs_uninjured	Nrg3	1.58722	2.41625e-10
Microglia/Hematopoietic	3wpi_vs_uninjured	Sgcz	1.54469	4.627e-06
Microglia/Hematopoietic	3wpi_vs_uninjured	Igf1	1.51087	0.00392354
Microglia/Hematopoietic	3wpi_vs_uninjured	Lyz2	1.50241	5.87144e-13
Microglia/Hematopoietic	3wpi_vs_uninjured	Grik2	1.4856	0.000391996
Microglia/Hematopoietic	3wpi_vs_uninjured	Fmn1	1.48238	0.000373613
Microglia/Hematopoietic	3wpi_vs_uninjured	Nrxn1	1.48073	3.5394e-07
Microglia/Hematopoietic	3wpi_vs_uninjured	Lsamp	1.45823	6.72825e-15
Microglia/Hematopoietic	3wpi_vs_uninjured	Myo1e	1.44493	0.00205901
Microglia/Hematopoietic	3wpi_vs_uninjured	Nrxn3	1.42763	4.26164e-08
Microglia/Hematopoietic	3wpi_vs_uninjured	Lilrb4a	1.39278	0.00877636
Microglia/Hematopoietic	3wpi_vs_uninjured	Plekhm2	1.35822	0.000938553
Microglia/Hematopoietic	3wpi_vs_uninjured	Lingo2	1.34542	0.000337834
Microglia/Hematopoietic	3wpi_vs_uninjured	Trps1	1.34528	0.00488614
Microglia/Hematopoietic	3wpi_vs_uninjured	Ptprd	1.32054	4.30033e-09
Microglia/Hematopoietic	3wpi_vs_uninjured	Magi2	1.29627	2.63913e-07
Microglia/Hematopoietic	6wpi_vs_uninjured	Spp1	3.56697	5.336e-13
Microglia/Hematopoietic	6wpi_vs_uninjured	Apoe	3.28238	4.55399e-91
Microglia/Hematopoietic	6wpi_vs_uninjured	Gpnmb	2.11258	3.4647e-05
Microglia/Hematopoietic	6wpi_vs_uninjured	Lyz2	2.00564	4.25229e-21
Microglia/Hematopoietic	6wpi_vs_uninjured	Colec12	1.8408	1.38302e-05
Microglia/Hematopoietic	6wpi_vs_uninjured	Igf1	1.58544	6.66237e-05
Microglia/Hematopoietic	6wpi_vs_uninjured	Lpl	1.56172	0.0047109
Microglia/Hematopoietic	6wpi_vs_uninjured	Fam20c	1.4203	0.00268096
Microglia/Hematopoietic	6wpi_vs_uninjured	Apobec1	1.41461	8.7314e-07
Microglia/Hematopoietic	6wpi_vs_uninjured	Myo1e	1.4057	0.000344713
Microglia/Hematopoietic	6wpi_vs_uninjured	Fgf13	1.37889	3.11699e-07
Microglia/Hematopoietic	6wpi_vs_uninjured	Lilrb4a	1.37106	0.00183096
Microglia/Hematopoietic	6wpi_vs_uninjured	Fnip2	1.37089	6.09125e-06
Microglia/Hematopoietic	6wpi_vs_uninjured	Plekhm2	1.36732	1.0747e-05
Microglia/Hematopoietic	6wpi_vs_uninjured	Cst7	1.36726	0.00144741
Microglia/Hematopoietic	6wpi_vs_uninjured	Trps1	1.36045	2.00898e-05
Microglia/Hematopoietic	6wpi_vs_uninjured	Flt1	1.31917	0.00891792
Microglia/Hematopoietic	6wpi_vs_uninjured	Fmn1	1.26471	0.000459456
Microglia/Hematopoietic	6wpi_vs_uninjured	Xylt1	1.22216	0.0221463
Microglia/Hematopoietic	6wpi_vs_uninjured	Nrp1	1.21494	5.10248e-06
OPC_and_COP	1dpi_vs_uninjured	Serpina3n	2.38011	8.8803e-22
OPC_and_COP	1dpi_vs_uninjured	Apod	2.15778	7.98757e-12
OPC_and_COP	1dpi_vs_uninjured	Tmem176a	2.04532	4.51891e-22
OPC_and_COP	1dpi_vs_uninjured	C4b	1.9897	1.92317e-19
OPC_and_COP	1dpi_vs_uninjured	Mt1	1.7225	2.639e-23
OPC_and_COP	1dpi_vs_uninjured	Plce1	1.72054	1.0933e-12
OPC_and_COP	1dpi_vs_uninjured	Fam19a1	1.66909	6.44755e-20
OPC_and_COP	1dpi_vs_uninjured	Mt2	1.54672	4.96687e-10
OPC_and_COP	1dpi_vs_uninjured	Rhoj	1.54627	4.87477e-09
OPC_and_COP	1dpi_vs_uninjured	Ermard	1.48039	4.40123e-09
OPC_and_COP	1dpi_vs_uninjured	Htra1	1.43028	4.65687e-10
OPC_and_COP	1dpi_vs_uninjured	Fkbp5	1.42459	3.29804e-08
OPC_and_COP	1dpi_vs_uninjured	Col16a1	1.36902	1.06843e-08
OPC_and_COP	1dpi_vs_uninjured	Tmem176b	1.33545	1.94415e-15
OPC_and_COP	1dpi_vs_uninjured	Atp1b2	1.2889	8.20067e-11
OPC_and_COP	1dpi_vs_uninjured	F3	1.23959	1.0328e-08
OPC_and_COP	1dpi_vs_uninjured	Pvt1	1.14744	0.00115264
OPC_and_COP	1dpi_vs_uninjured	Ptprn	1.13384	0.0145641
OPC_and_COP	1dpi_vs_uninjured	Phka1	1.0573	0.00256389
OPC_and_COP	1dpi_vs_uninjured	Nebl	1.02452	1.99778e-06
OPC_and_COP	1wpi_vs_uninjured	Frmd4a	2.14975	3.89893e-11
OPC_and_COP	1wpi_vs_uninjured	Nfasc	1.84089	2.5233e-10
OPC_and_COP	1wpi_vs_uninjured	9530059O14Rik	1.76738	5.17963e-11
OPC_and_COP	1wpi_vs_uninjured	Chn2	1.49032	1.6412e-06
OPC_and_COP	1wpi_vs_uninjured	Epb41l2	1.43745	5.2143e-06
OPC_and_COP	1wpi_vs_uninjured	Tmem108	1.38071	2.63966e-08
OPC_and_COP	1wpi_vs_uninjured	Ptprj	1.37858	1.38056e-10
OPC_and_COP	1wpi_vs_uninjured	Tns3	1.34406	1.88561e-06
OPC_and_COP	1wpi_vs_uninjured	Dock4	1.33399	1.33468e-07
OPC_and_COP	1wpi_vs_uninjured	D430041D05Rik	1.31016	0.0101381
OPC_and_COP	1wpi_vs_uninjured	Ablim2	1.30717	0.000115116
OPC_and_COP	1wpi_vs_uninjured	Bcas1	1.27893	3.97718e-06
OPC_and_COP	1wpi_vs_uninjured	Sirt2	1.25693	9.74432e-06
OPC_and_COP	1wpi_vs_uninjured	Enpp6	1.24626	2.46866e-05
OPC_and_COP	1wpi_vs_uninjured	Tcf7l2	1.24426	0.0100984
OPC_and_COP	1wpi_vs_uninjured	C4b	1.23391	0.00249249
OPC_and_COP	1wpi_vs_uninjured	St18	1.22748	3.52741e-08
OPC_and_COP	1wpi_vs_uninjured	Tmeff2	1.20265	6.17884e-08
OPC_and_COP	1wpi_vs_uninjured	Frmd4b	1.20145	0.000243677
OPC_and_COP	1wpi_vs_uninjured	Lcorl	1.19015	3.39926e-05
OPC_and_COP	3wpi_vs_uninjured	C4b	1.25455	0.0106353
OPC_and_COP	3wpi_vs_uninjured	Tnr	0.643548	5.2453e-09
OPC_and_COP	3wpi_vs_uninjured	Pcsk1n	0.317619	0.008286
OPC_and_COP	3wpi_vs_uninjured	Nrxn1	0.369663	1.40902e-05
OPC_and_COP	3wpi_vs_uninjured	PISD	0.382962	0.0301591
OPC_and_COP	3wpi_vs_uninjured	Gm20388	0.409359	0.00660569
OPC_and_COP	3wpi_vs_uninjured	Npsr1	0.445524	0.0406215
OPC_and_COP	3wpi_vs_uninjured	Chchd3	0.453939	0.0160201
OPC_and_COP	3wpi_vs_uninjured	Tmem59	0.462821	0.0220506
OPC_and_COP	3wpi_vs_uninjured	Tecr	0.481626	0.0337869
OPC_and_COP	3wpi_vs_uninjured	Tmed7	0.48409	0.0198177
OPC_and_COP	3wpi_vs_uninjured	Gstp1	0.48473	0.0307825
OPC_and_COP	3wpi_vs_uninjured	Gm26904	0.491221	0.0292589
OPC_and_COP	3wpi_vs_uninjured	Gpr37l1	0.501199	0.0143768
OPC_and_COP	3wpi_vs_uninjured	Gpm6a	0.512283	0.00926693
OPC_and_COP	3wpi_vs_uninjured	Pllp	0.524845	0.000251807
OPC_and_COP	3wpi_vs_uninjured	Ubb	0.525252	0.00972311
OPC_and_COP	3wpi_vs_uninjured	Fgf2	0.527788	0.0163001
OPC_and_COP	3wpi_vs_uninjured	Itm2c	0.532541	0.00453178
OPC_and_COP	3wpi_vs_uninjured	Pdia3	0.542604	0.0390574
OPC_and_COP	6wpi_vs_uninjured	Tnr	0.590778	2.38303e-06
Oligodendrocytes	1dpi_vs_uninjured	Serpina3n	2.37489	7.68107e-22
Oligodendrocytes	1dpi_vs_uninjured	Apod	2.15966	6.95481e-12
Oligodendrocytes	1dpi_vs_uninjured	Tmem176a	2.02924	7.88432e-22
Oligodendrocytes	1dpi_vs_uninjured	C4b	1.96275	5.37954e-19
Oligodendrocytes	1dpi_vs_uninjured	Mt1	1.72618	1.00919e-23
Oligodendrocytes	1dpi_vs_uninjured	Plce1	1.70774	1.31396e-12
Oligodendrocytes	1dpi_vs_uninjured	Fam19a1	1.65783	1.16341e-19
Oligodendrocytes	1dpi_vs_uninjured	Mt2	1.55315	2.68356e-10
Oligodendrocytes	1dpi_vs_uninjured	Rhoj	1.553	2.64604e-09
Oligodendrocytes	1dpi_vs_uninjured	Ermard	1.47763	5.7539e-09
Oligodendrocytes	1dpi_vs_uninjured	Fkbp5	1.42916	1.79506e-08
Oligodendrocytes	1dpi_vs_uninjured	Htra1	1.42348	5.60292e-10
Oligodendrocytes	1dpi_vs_uninjured	Col16a1	1.36731	9.58949e-09
Oligodendrocytes	1dpi_vs_uninjured	Tmem176b	1.32783	2.55099e-15
Oligodendrocytes	1dpi_vs_uninjured	F3	1.2244	1.31628e-08
Oligodendrocytes	1dpi_vs_uninjured	Atp1b2	1.21076	3.91648e-10
Oligodendrocytes	1dpi_vs_uninjured	Pvt1	1.14726	0.00105472
Oligodendrocytes	1dpi_vs_uninjured	Ptprn	1.10845	0.0431502
Oligodendrocytes	1dpi_vs_uninjured	Phka1	1.03149	0.00234349
Oligodendrocytes	1dpi_vs_uninjured	Itgav	1.0174	6.47625e-08
Oligodendrocytes	1wpi_vs_uninjured	Frmd4a	2.15596	4.29266e-11
Oligodendrocytes	1wpi_vs_uninjured	Nfasc	1.84556	2.40969e-10
Oligodendrocytes	1wpi_vs_uninjured	9530059O14Rik	1.77603	3.26667e-11
Oligodendrocytes	1wpi_vs_uninjured	Chn2	1.49614	1.17215e-06
Oligodendrocytes	1wpi_vs_uninjured	Epb41l2	1.42022	1.32555e-05
Oligodendrocytes	1wpi_vs_uninjured	Tmem108	1.38537	2.78272e-08
Oligodendrocytes	1wpi_vs_uninjured	Ptprj	1.38412	1.03753e-10
Oligodendrocytes	1wpi_vs_uninjured	Tns3	1.34657	1.72586e-06
Oligodendrocytes	1wpi_vs_uninjured	Dock4	1.33719	1.11506e-07
Oligodendrocytes	1wpi_vs_uninjured	D430041D05Rik	1.29713	0.017653
Oligodendrocytes	1wpi_vs_uninjured	Bcas1	1.28537	3.29496e-06
Oligodendrocytes	1wpi_vs_uninjured	Ablim2	1.2828	0.00020703
Oligodendrocytes	1wpi_vs_uninjured	Sirt2	1.26255	8.5216e-06
Oligodendrocytes	1wpi_vs_uninjured	Enpp6	1.25245	1.83284e-05
Oligodendrocytes	1wpi_vs_uninjured	Tcf7l2	1.24856	0.0101832
Oligodendrocytes	1wpi_vs_uninjured	St18	1.23235	3.43797e-08
Oligodendrocytes	1wpi_vs_uninjured	C4b	1.21304	0.00578236
Oligodendrocytes	1wpi_vs_uninjured	Tmeff2	1.20825	4.38967e-08
Oligodendrocytes	1wpi_vs_uninjured	Lcorl	1.19854	2.25937e-05
Oligodendrocytes	1wpi_vs_uninjured	Plp1	1.19511	1.2392e-11
Oligodendrocytes	3wpi_vs_uninjured	Tnr	0.644584	4.85297e-09
Oligodendrocytes	3wpi_vs_uninjured	C4b	1.23364	0.0200851
Oligodendrocytes	6wpi_vs_uninjured	Tnr	0.58634	3.61022e-06
Vascular_Cells	1dpi_vs_uninjured	Pcdh9	1.49414	3.02078e-06
Vascular_Cells	1dpi_vs_uninjured	Fryl	1.21798	0.00104472
Vascular_Cells	1dpi_vs_uninjured	Gfap	1.17653	0.00138205
Vascular_Cells	1dpi_vs_uninjured	Polk	0.931571	0.0315008
Vascular_Cells	1dpi_vs_uninjured	Cadm1	0.826964	0.031647
Vascular_Cells	1wpi_vs_uninjured	Pcdh9	1.49414	3.02078e-06
Vascular_Cells	1wpi_vs_uninjured	Fryl	1.21798	0.00104472
Vascular_Cells	1wpi_vs_uninjured	Gfap	1.17653	0.00138205
Vascular_Cells	1wpi_vs_uninjured	Polk	0.931571	0.0315008
Vascular_Cells	1wpi_vs_uninjured	Cadm1	0.826964	0.031647
Vascular_Cells	3wpi_vs_uninjured	Pcdh9	1.58853	1.19346e-07
Vascular_Cells	3wpi_vs_uninjured	Fgf14	1.4086	0.0191788
Vascular_Cells	3wpi_vs_uninjured	Meg3	1.04733	0.0480144
Vascular_Cells	6wpi_vs_uninjured	NA	NA	NA
