# Supplementary material for: Single cell atlas of spinal cord injury in mice reveals a pro-regenerative signature in spinocerebellar neurons
Source: Nat Commun. 2022 Sep 26;13:5628. doi: 10.1038/s41467-022-33184-1 (PMC9513082; doi:10.1038/s41467-022-33184-1)
Supplement: Supplementary file 9 — Supplementary Dataset 7 [file 41467_2022_33184_MOESM9_ESM.xlsx]

## Sheet: filtered_nuclei_counts
Sample	Timepoint	Unfiltered	Filtered	Average_nGene
A-45	Uninjured_A	3879	3400	895.391
A-46	Uninjured_B	4318	3813	770.397
A-48	Uninjured_C	3869	3420	722.537
B-49	1dpi_A	7333	5363	859.828
B-50	1dpi_B	7966	4857	972.356
B-51	1dpi_C	3744	3418	839.757
C-41	1wpi_A	8115	4342	784.99
C-42	1wpi_B	9731	6162	854.282
C-44	1wpi_C	3648	3336	622.737
D-25	3wpi_A	5545	4299	865.207
D-26	3wpi_B	13335	9015	677.19
D-29	3wpi_C	5323	4736	644.52
F-12	6wpi_A	4352	3963	844.206
F-13	6wpi_B	4282	3574	881.413
F-14	6wpi_C	4897	4205	709.566
