# Supplementary material for: Single cell atlas of spinal cord injury in mice reveals a pro-regenerative signature in spinocerebellar neurons
Source: Nat Commun. 2022 Sep 26;13:5628. doi: 10.1038/s41467-022-33184-1 (PMC9513082; doi:10.1038/s41467-022-33184-1)
Supplement: Supplementary file 11 — Source Data [file 41467_2022_33184_MOESM11_ESM.xlsx]

## Sheet: Figure 1e
Figure 1e
	Astrocytes	In silico	In situ		Microglia	In silico	In situ		Neurons	In silico	In situ		Oligodendroctyes	In silico	In situ
	Uninjured	12.2941	9.02168		Uninjured	2.97059	6.24878		Uninjured	31.2353	22.9447		Uninjured	32.2059	34.4855
	Uninjured	7.99895	8.80305		Uninjured	3.93391	3.13329		Uninjured	28.5864	16.9595		Uninjured	34.8544	27.4867
	Uninjured	11.4327	9.02506		Uninjured	3.85965	2.70164		Uninjured	25.5848	22.4941		Uninjured	36.8713	27.7016
	Uninjured		9.96304		Uninjured		4.6539		1 wpi	31.5753	19.2347		Uninjured		32.5101
	1 wpi	5.45831	10.4855		1 wpi	8.33717	6.5408		1 wpi	34.6316	18.3612		1 wpi	32.7959	29.0964
	1 wpi	1.91496	9.0204		1 wpi	11.0191	7.33434		1 wpi	35.3717	18.3961		1 wpi	32.1487	26.2688
	1 wpi	2.60791	9.42638		1 wpi	12.6799	7.16113		3 wpi	33.8451	19.1033		1 wpi	27.8777	26.5437
	1 wpi		10.716		1 wpi		7.27043		3 wpi	35.1858	19.0561		1 wpi		29.0501
	3 wpi	3.48918	9.339		3 wpi	7.74599	5.24544		3 wpi	39.2736	19.8511		3 wpi	33.7288	32.7131
	3 wpi	5.29118	9.30911		3 wpi	11.1925	5.33571						3 wpi	28.7854	28.495
	3 wpi	4.79307	9.34728		3 wpi	5.57432	6.00444						3 wpi	29.9409	27.4398
	3 wpi		7.99508		3 wpi		5.22755						3 wpi		25.5689

## Sheet: Figure 2e
Figure 2e
	Cell Type	Sample	Condition	Proportion of Sample	Number of Nuclei
	Activated Microglia A	Uninjured_A	Uninjured	0.117647	4	5.89076e-05
	Activated Microglia A	Uninjured_B	Uninjured	0.0262261	1	1.47269e-05
	Activated Microglia A	Uninjured_C	Uninjured	0.175439	6	8.83613e-05
	Activated Microglia A	1dpi_A	1dpi	0.596681	32	0.00047126
	Activated Microglia A	1dpi_B	1dpi	0.123533	6	8.83613e-05
	Activated Microglia A	1dpi_C	1dpi	0.409596	14	0.000206176
	Activated Microglia A	1wpi_A	1wpi	0.391525	17	0.000250357
	Activated Microglia A	1wpi_B	1wpi	1.96365	121	0.00178195
	Activated Microglia A	1wpi_C	1wpi	2.36811	79	0.00116342
	Activated Microglia A	3wpi_A	3wpi	0.674575	29	0.00042708
	Activated Microglia A	3wpi_B	3wpi	2.1076	190	0.00279811
	Activated Microglia A	3wpi_C	3wpi	0.612331	29	0.00042708
	Activated Microglia A	6wpi_A	6wpi	1.61494	64	0.000942521
	Activated Microglia A	6wpi_B	6wpi	1.76273	63	0.000927794
	Activated Microglia A	6wpi_C	6wpi	1.09394	46	0.000677437
	Activated Microglia B	Uninjured_A	Uninjured	0.0294118	1	1.47269e-05
	Activated Microglia B	Uninjured_B	Uninjured	0.0786782	3	4.41807e-05
	Activated Microglia B	Uninjured_C	Uninjured	0.204678	7	0.000103088
	Activated Microglia B	1dpi_A	1dpi	0.223755	12	0.000176723
	Activated Microglia B	1dpi_B	1dpi	0.658843	32	0.00047126
	Activated Microglia B	1dpi_C	1dpi	0.117028	4	5.89076e-05
	Activated Microglia B	1wpi_A	1wpi	0.575772	25	0.000368172
	Activated Microglia B	1wpi_B	1wpi	0.632911	39	0.000574349
	Activated Microglia B	1wpi_C	1wpi	0.899281	30	0.000441807
	Activated Microglia B	3wpi_A	3wpi	0.558269	24	0.000353445
	Activated Microglia B	3wpi_B	3wpi	1.26456	114	0.00167887
	Activated Microglia B	3wpi_C	3wpi	0.274493	13	0.00019145
	Activated Microglia B	6wpi_A	6wpi	0.757002	30	0.000441807
	Activated Microglia B	6wpi_B	6wpi	1.06323	38	0.000559622
	Activated Microglia B	6wpi_C	6wpi	0.665874	28	0.000412353
	Adamts5 Neurons	Uninjured_A	Uninjured	0.823529	28	0.000412353
	Adamts5 Neurons	Uninjured_B	Uninjured	1.25885	48	0.000706891
	Adamts5 Neurons	Uninjured_C	Uninjured	0.760234	26	0.000382899
	Adamts5 Neurons	1dpi_A	1dpi	1.43576	77	0.00113397
	Adamts5 Neurons	1dpi_B	1dpi	1.19415	58	0.00085416
	Adamts5 Neurons	1dpi_C	1dpi	1.22879	42	0.000618529
	Adamts5 Neurons	1wpi_A	1wpi	1.35882	59	0.000868886
	Adamts5 Neurons	1wpi_B	1wpi	1.37942	85	0.00125179
	Adamts5 Neurons	1wpi_C	1wpi	1.28897	43	0.000633256
	Adamts5 Neurons	3wpi_A	3wpi	1.1398	49	0.000721618
	Adamts5 Neurons	3wpi_B	3wpi	1.36439	123	0.00181141
	Adamts5 Neurons	3wpi_C	3wpi	1.60473	76	0.00111924
	Adamts5 Neurons	6wpi_A	6wpi	1.31214	52	0.000765798
	Adamts5 Neurons	6wpi_B	6wpi	1.37101	49	0.000721618
	Adamts5 Neurons	6wpi_C	6wpi	1.522	64	0.000942521
	Astrocytes 1	Uninjured_A	Uninjured	6.14706	209	0.00307792
	Astrocytes 1	Uninjured_B	Uninjured	4.3273	165	0.00242994
	Astrocytes 1	Uninjured_C	Uninjured	6.25731	214	0.00315155
	Astrocytes 1	1dpi_A	1dpi	3.35633	180	0.00265084
	Astrocytes 1	1dpi_B	1dpi	3.35598	163	0.00240048
	Astrocytes 1	1dpi_C	1dpi	4.03745	138	0.00203231
	Astrocytes 1	1wpi_A	1wpi	2.53339	110	0.00161996
	Astrocytes 1	1wpi_B	1wpi	0.697825	43	0.000633256
	Astrocytes 1	1wpi_C	1wpi	0.989209	33	0.000485987
	Astrocytes 1	3wpi_A	3wpi	1.34915	58	0.00085416
	Astrocytes 1	3wpi_B	3wpi	2.59567	234	0.00344609
	Astrocytes 1	3wpi_C	3wpi	2.19595	104	0.0015316
	Astrocytes 1	6wpi_A	6wpi	3.75978	149	0.00219431
	Astrocytes 1	6wpi_B	6wpi	1.84667	66	0.000971975
	Astrocytes 1	6wpi_C	6wpi	3.25803	137	0.00201758
	Astrocytes 2	Uninjured_A	Uninjured	5.11765	174	0.00256248
	Astrocytes 2	Uninjured_B	Uninjured	2.91109	111	0.00163468
	Astrocytes 2	Uninjured_C	Uninjured	3.83041	131	0.00192922
	Astrocytes 2	1dpi_A	1dpi	2.16297	116	0.00170832
	Astrocytes 2	1dpi_B	1dpi	4.71484	229	0.00337246
	Astrocytes 2	1dpi_C	1dpi	1.9017	65	0.000957248
	Astrocytes 2	1wpi_A	1wpi	1.72731	75	0.00110452
	Astrocytes 2	1wpi_B	1wpi	0.584226	36	0.000530168
	Astrocytes 2	1wpi_C	1wpi	0.929257	31	0.000456534
	Astrocytes 2	3wpi_A	3wpi	1.39567	60	0.000883613
	Astrocytes 2	3wpi_B	3wpi	1.0538	95	0.00139905
	Astrocytes 2	3wpi_C	3wpi	1.87922	89	0.00131069
	Astrocytes 2	6wpi_A	6wpi	2.67474	106	0.00156105
	Astrocytes 2	6wpi_B	6wpi	1.39899	50	0.000736344
	Astrocytes 2	6wpi_C	6wpi	1.66468	70	0.00103088
	Cdh3 Neurons	Uninjured_A	Uninjured	1.82353	62	0.000913067
	Cdh3 Neurons	Uninjured_B	Uninjured	1.36376	52	0.000765798
	Cdh3 Neurons	Uninjured_C	Uninjured	1.49123	51	0.000751071
	Cdh3 Neurons	1dpi_A	1dpi	1.95786	105	0.00154632
	Cdh3 Neurons	1dpi_B	1dpi	1.58534	77	0.00113397
	Cdh3 Neurons	1dpi_C	1dpi	1.57987	54	0.000795252
	Cdh3 Neurons	1wpi_A	1wpi	1.45094	63	0.000927794
	Cdh3 Neurons	1wpi_B	1wpi	1.89873	117	0.00172305
	Cdh3 Neurons	1wpi_C	1wpi	2.57794	86	0.00126651
	Cdh3 Neurons	3wpi_A	3wpi	1.90742	82	0.0012076
	Cdh3 Neurons	3wpi_B	3wpi	2.11869	191	0.00281284
	Cdh3 Neurons	3wpi_C	3wpi	2.68159	127	0.00187032
	Cdh3 Neurons	6wpi_A	6wpi	1.89251	75	0.00110452
	Cdh3 Neurons	6wpi_B	6wpi	1.39899	50	0.000736344
	Cdh3 Neurons	6wpi_C	6wpi	1.85493	78	0.0011487
	Chat Neurons	Uninjured_A	Uninjured	2.55882	87	0.00128124
	Chat Neurons	Uninjured_B	Uninjured	2.96355	113	0.00166414
	Chat Neurons	Uninjured_C	Uninjured	2.66082	91	0.00134015
	Chat Neurons	1dpi_A	1dpi	2.75965	148	0.00217958
	Chat Neurons	1dpi_B	1dpi	2.80008	136	0.00200286
	Chat Neurons	1dpi_C	1dpi	2.45758	84	0.00123706
	Chat Neurons	1wpi_A	1wpi	2.90189	126	0.00185559
	Chat Neurons	1wpi_B	1wpi	2.72639	168	0.00247412
	Chat Neurons	1wpi_C	1wpi	2.72782	91	0.00134015
	Chat Neurons	3wpi_A	3wpi	3.21005	138	0.00203231
	Chat Neurons	3wpi_B	3wpi	2.5513	230	0.00338718
	Chat Neurons	3wpi_C	3wpi	3.56841	169	0.00248884
	Chat Neurons	6wpi_A	6wpi	2.90184	115	0.00169359
	Chat Neurons	6wpi_B	6wpi	2.93788	105	0.00154632
	Chat Neurons	6wpi_C	6wpi	3.06778	129	0.00189977
	COP	Uninjured_A	Uninjured	0.235294	8	0.000117815
	COP	Uninjured_B	Uninjured	0.550747	21	0.000309265
	COP	Uninjured_C	Uninjured	0.175439	6	8.83613e-05
	COP	1dpi_A	1dpi	0.14917	8	0.000117815
	COP	1dpi_B	1dpi	0.102944	5	7.36344e-05
	COP	1dpi_C	1dpi	0.146284	5	7.36344e-05
	COP	1wpi_A	1wpi	1.28973	56	0.000824706
	COP	1wpi_B	1wpi	1.88251	116	0.00170832
	COP	1wpi_C	1wpi	1.97842	66	0.000971975
	COP	3wpi_A	3wpi	0.558269	24	0.000353445
	COP	3wpi_B	3wpi	0.765391	69	0.00101616
	COP	3wpi_C	3wpi	0.464527	22	0.000323992
	COP	6wpi_A	6wpi	0.277567	11	0.000161996
	COP	6wpi_B	6wpi	0.615557	22	0.000323992
	COP	6wpi_C	6wpi	0.475624	20	0.000294538
	Cpne4 Neurons	Uninjured_A	Uninjured	0.5	17	0.000250357
	Cpne4 Neurons	Uninjured_B	Uninjured	0.340939	13	0.00019145
	Cpne4 Neurons	Uninjured_C	Uninjured	0.467836	16	0.00023563
	Cpne4 Neurons	1dpi_A	1dpi	0.559388	30	0.000441807
	Cpne4 Neurons	1dpi_B	1dpi	0.700021	34	0.000500714
	Cpne4 Neurons	1dpi_C	1dpi	0.643651	22	0.000323992
	Cpne4 Neurons	1wpi_A	1wpi	0.506679	22	0.000323992
	Cpne4 Neurons	1wpi_B	1wpi	0.357027	22	0.000323992
	Cpne4 Neurons	1wpi_C	1wpi	1.04916	35	0.000515441
	Cpne4 Neurons	3wpi_A	3wpi	0.674575	29	0.00042708
	Cpne4 Neurons	3wpi_B	3wpi	0.709928	64	0.000942521
	Cpne4 Neurons	3wpi_C	3wpi	0.844595	40	0.000589076
	Cpne4 Neurons	6wpi_A	6wpi	0.857936	34	0.000500714
	Cpne4 Neurons	6wpi_B	6wpi	0.587577	21	0.000309265
	Cpne4 Neurons	6wpi_C	6wpi	0.856124	36	0.000530168
	CSF-c Neurons	Uninjured_A	Uninjured	0.117647	4	5.89076e-05
	CSF-c Neurons	Uninjured_B	Uninjured	0.104904	4	5.89076e-05
	CSF-c Neurons	Uninjured_C	Uninjured	0.292398	10	0.000147269
	CSF-c Neurons	1dpi_A	1dpi	0.130524	7	0.000103088
	CSF-c Neurons	1dpi_B	1dpi	0.123533	6	8.83613e-05
	CSF-c Neurons	1dpi_C	1dpi	0.0292569	1	1.47269e-05
	CSF-c Neurons	1wpi_A	1wpi	0.184247	8	0.000117815
	CSF-c Neurons	1wpi_B	1wpi	0.162285	10	0.000147269
	CSF-c Neurons	1wpi_C	1wpi	0.14988	5	7.36344e-05
	CSF-c Neurons	3wpi_A	3wpi	0.116306	5	7.36344e-05
	CSF-c Neurons	3wpi_B	3wpi	0.144204	13	0.00019145
	CSF-c Neurons	3wpi_C	3wpi	0.105574	5	7.36344e-05
	CSF-c Neurons	6wpi_A	6wpi	0.176634	7	0.000103088
	CSF-c Neurons	6wpi_B	6wpi	0.307778	11	0.000161996
	CSF-c Neurons	6wpi_C	6wpi	0.261593	11	0.000161996
	Endothlial	Uninjured_A	Uninjured	1.23529	42	0.000618529
	Endothlial	Uninjured_B	Uninjured	1.12772	43	0.000633256
	Endothlial	Uninjured_C	Uninjured	1.16959	40	0.000589076
	Endothlial	1dpi_A	1dpi	2.23755	120	0.00176723
	Endothlial	1dpi_B	1dpi	1.64711	80	0.00117815
	Endothlial	1dpi_C	1dpi	1.96021	67	0.000986702
	Endothlial	1wpi_A	1wpi	1.8655	81	0.00119288
	Endothlial	1wpi_B	1wpi	0.876339	54	0.000795252
	Endothlial	1wpi_C	1wpi	0.659472	22	0.000323992
	Endothlial	3wpi_A	3wpi	0.76762	33	0.000485987
	Endothlial	3wpi_B	3wpi	1.28674	116	0.00170832
	Endothlial	3wpi_C	3wpi	1.16132	55	0.000809979
	Endothlial	6wpi_A	6wpi	1.1355	45	0.00066271
	Endothlial	6wpi_B	6wpi	0.727476	26	0.000382899
	Endothlial	6wpi_C	6wpi	1.59334	67	0.000986702
	Ependymal	Uninjured_A	Uninjured	0.911765	31	0.000456534
	Ependymal	Uninjured_B	Uninjured	0.314713	12	0.000176723
	Ependymal	Uninjured_C	Uninjured	0.497076	17	0.000250357
	Ependymal	1dpi_A	1dpi	0.727205	39	0.000574349
	Ependymal	1dpi_B	1dpi	0.741198	36	0.000530168
	Ependymal	1dpi_C	1dpi	0.643651	22	0.000323992
	Ependymal	1wpi_A	1wpi	0.552741	24	0.000353445
	Ependymal	1wpi_B	1wpi	0.162285	10	0.000147269
	Ependymal	1wpi_C	1wpi	0.239808	8	0.000117815
	Ependymal	3wpi_A	3wpi	0.209351	9	0.000132542
	Ependymal	3wpi_B	3wpi	0.865225	78	0.0011487
	Ependymal	3wpi_C	3wpi	0.527872	25	0.000368172
	Ependymal	6wpi_A	6wpi	0.656069	26	0.000382899
	Ependymal	6wpi_B	6wpi	0.447678	16	0.00023563
	Ependymal	6wpi_C	6wpi	1.04637	44	0.000647983
	Leptomeninges	Uninjured_A	Uninjured	0.941176	32	0.00047126
	Leptomeninges	Uninjured_B	Uninjured	1.36376	52	0.000765798
	Leptomeninges	Uninjured_C	Uninjured	1.34503	46	0.000677437
	Leptomeninges	1dpi_A	1dpi	1.7341	93	0.0013696
	Leptomeninges	1dpi_B	1dpi	0.35001	17	0.000250357
	Leptomeninges	1dpi_C	1dpi	0.731422	25	0.000368172
	Leptomeninges	1wpi_A	1wpi	1.10548	48	0.000706891
	Leptomeninges	1wpi_B	1wpi	0.357027	22	0.000323992
	Leptomeninges	1wpi_C	1wpi	0.359712	12	0.000176723
	Leptomeninges	3wpi_A	3wpi	0.581531	25	0.000368172
	Leptomeninges	3wpi_B	3wpi	0.820854	74	0.00108979
	Leptomeninges	3wpi_C	3wpi	0.485642	23	0.000338718
	Leptomeninges	6wpi_A	6wpi	0.252334	10	0.000147269
	Leptomeninges	6wpi_B	6wpi	0.615557	22	0.000323992
	Leptomeninges	6wpi_C	6wpi	0.475624	20	0.000294538
	Macrophages	Uninjured_A	Uninjured	0.147059	5	7.36344e-05
	Macrophages	Uninjured_B	Uninjured	0.13113	5	7.36344e-05
	Macrophages	Uninjured_C	Uninjured	0.0292398	1	1.47269e-05
	Macrophages	1dpi_A	1dpi	0.242402	13	0.00019145
	Macrophages	1dpi_B	1dpi	0.0617665	3	4.41807e-05
	Macrophages	1dpi_C	1dpi	0.175541	6	8.83613e-05
	Macrophages	1wpi_A	1wpi	0.115154	5	7.36344e-05
	Macrophages	1wpi_B	1wpi	0.178513	11	0.000161996
	Macrophages	1wpi_C	1wpi	0.929257	31	0.000456534
	Macrophages	3wpi_A	3wpi	0.18609	8	0.000117815
	Macrophages	3wpi_B	3wpi	0.199667	18	0.000265084
	Macrophages	3wpi_C	3wpi	0.105574	5	7.36344e-05
	Macrophages	6wpi_A	6wpi	0.0504668	2	2.94538e-05
	Macrophages	6wpi_B	6wpi	0.279799	10	0.000147269
	Macrophages	6wpi_C	6wpi	0.0237812	1	1.47269e-05
	Maf Neurons	Uninjured_A	Uninjured	2.32353	79	0.00116342
	Maf Neurons	Uninjured_B	Uninjured	1.54734	59	0.000868886
	Maf Neurons	Uninjured_C	Uninjured	1.31579	45	0.00066271
	Maf Neurons	1dpi_A	1dpi	1.86463	100	0.00147269
	Maf Neurons	1dpi_B	1dpi	1.89417	92	0.00135487
	Maf Neurons	1dpi_C	1dpi	1.81393	62	0.000913067
	Maf Neurons	1wpi_A	1wpi	1.81944	79	0.00116342
	Maf Neurons	1wpi_B	1wpi	1.76891	109	0.00160523
	Maf Neurons	1wpi_C	1wpi	2.1283	71	0.00104561
	Maf Neurons	3wpi_A	3wpi	1.93068	83	0.00122233
	Maf Neurons	3wpi_B	3wpi	2.04104	184	0.00270975
	Maf Neurons	3wpi_C	3wpi	2.7027	128	0.00188504
	Maf Neurons	6wpi_A	6wpi	1.94297	77	0.00113397
	Maf Neurons	6wpi_B	6wpi	1.73475	62	0.000913067
	Maf Neurons	6wpi_C	6wpi	2.04518	86	0.00126651
	ME Neurons	Uninjured_A	Uninjured	2.20588	75	0.00110452
	ME Neurons	Uninjured_B	Uninjured	2.01941	77	0.00113397
	ME Neurons	Uninjured_C	Uninjured	2.01754	69	0.00101616
	ME Neurons	1dpi_A	1dpi	2.21891	119	0.0017525
	ME Neurons	1dpi_B	1dpi	2.63537	128	0.00188504
	ME Neurons	1dpi_C	1dpi	2.1065	72	0.00106034
	ME Neurons	1wpi_A	1wpi	1.91156	83	0.00122233
	ME Neurons	1wpi_B	1wpi	2.58033	159	0.00234158
	ME Neurons	1wpi_C	1wpi	2.33813	78	0.0011487
	ME Neurons	3wpi_A	3wpi	2.25634	97	0.00142851
	ME Neurons	3wpi_B	3wpi	2.11869	191	0.00281284
	ME Neurons	3wpi_C	3wpi	2.66047	126	0.00185559
	ME Neurons	6wpi_A	6wpi	1.89251	75	0.00110452
	ME Neurons	6wpi_B	6wpi	2.01455	72	0.00106034
	ME Neurons	6wpi_C	6wpi	1.99762	84	0.00123706
	Megf11 Neurons	Uninjured_A	Uninjured	1.35294	46	0.000677437
	Megf11 Neurons	Uninjured_B	Uninjured	1.10149	42	0.000618529
	Megf11 Neurons	Uninjured_C	Uninjured	0.906433	31	0.000456534
	Megf11 Neurons	1dpi_A	1dpi	2.10703	113	0.00166414
	Megf11 Neurons	1dpi_B	1dpi	2.07947	101	0.00148742
	Megf11 Neurons	1dpi_C	1dpi	1.98947	68	0.00100143
	Megf11 Neurons	1wpi_A	1wpi	1.5661	68	0.00100143
	Megf11 Neurons	1wpi_B	1wpi	1.72022	106	0.00156105
	Megf11 Neurons	1wpi_C	1wpi	1.40887	47	0.000692164
	Megf11 Neurons	3wpi_A	3wpi	1.67481	72	0.00106034
	Megf11 Neurons	3wpi_B	3wpi	1.797	162	0.00238576
	Megf11 Neurons	3wpi_C	3wpi	1.83699	87	0.00128124
	Megf11 Neurons	6wpi_A	6wpi	1.89251	75	0.00110452
	Megf11 Neurons	6wpi_B	6wpi	1.23111	44	0.000647983
	Megf11 Neurons	6wpi_C	6wpi	2.0214	85	0.00125179
	MFOL	Uninjured_A	Uninjured	29.3824	999	0.0147122
	MFOL	Uninjured_B	Uninjured	30.396	1159	0.0170685
	MFOL	Uninjured_C	Uninjured	32.7778	1121	0.0165088
	MFOL	1dpi_A	1dpi	24.3707	1307	0.019248
	MFOL	1dpi_B	1dpi	28.6597	1392	0.0204998
	MFOL	1dpi_C	1dpi	25.7753	881	0.0129744
	MFOL	1wpi_A	1wpi	27.591	1198	0.0176428
	MFOL	1wpi_B	1wpi	25.9818	1601	0.0235778
	MFOL	1wpi_C	1wpi	21.0432	702	0.0103383
	MFOL	3wpi_A	3wpi	29.472	1267	0.018659
	MFOL	3wpi_B	3wpi	24.0932	2172	0.0319868
	MFOL	3wpi_C	3wpi	25.8446	1224	0.0180257
	MFOL	6wpi_A	6wpi	25.9652	1029	0.015154
	MFOL	6wpi_B	6wpi	28.2597	1010	0.0148742
	MFOL	6wpi_C	6wpi	26.302	1106	0.0162879
	MI Neurons	Uninjured_A	Uninjured	2.47059	84	0.00123706
	MI Neurons	Uninjured_B	Uninjured	2.28167	87	0.00128124
	MI Neurons	Uninjured_C	Uninjured	2.39766	82	0.0012076
	MI Neurons	1dpi_A	1dpi	3.91572	210	0.00309265
	MI Neurons	1dpi_B	1dpi	2.69714	131	0.00192922
	MI Neurons	1dpi_C	1dpi	3.30603	113	0.00166414
	MI Neurons	1wpi_A	1wpi	2.55643	111	0.00163468
	MI Neurons	1wpi_B	1wpi	3.79747	234	0.00344609
	MI Neurons	1wpi_C	1wpi	3.11751	104	0.0015316
	MI Neurons	3wpi_A	3wpi	2.67504	115	0.00169359
	MI Neurons	3wpi_B	3wpi	4.18192	377	0.00555204
	MI Neurons	3wpi_C	3wpi	3.90625	185	0.00272447
	MI Neurons	6wpi_A	6wpi	3.17941	126	0.00185559
	MI Neurons	6wpi_B	6wpi	2.88193	103	0.00151687
	MI Neurons	6wpi_C	6wpi	3.42449	144	0.00212067
	Microglia 1	Uninjured_A	Uninjured	1.55882	53	0.000780525
	Microglia 1	Uninjured_B	Uninjured	1.65224	63	0.000927794
	Microglia 1	Uninjured_C	Uninjured	1.57895	54	0.000795252
	Microglia 1	1dpi_A	1dpi	1.02555	55	0.000809979
	Microglia 1	1dpi_B	1dpi	1.93535	94	0.00138433
	Microglia 1	1dpi_C	1dpi	1.2873	44	0.000647983
	Microglia 1	1wpi_A	1wpi	3.1322	136	0.00200286
	Microglia 1	1wpi_B	1wpi	2.30445	142	0.00209122
	Microglia 1	1wpi_C	1wpi	3.14748	105	0.00154632
	Microglia 1	3wpi_A	3wpi	1.09328	47	0.000692164
	Microglia 1	3wpi_B	3wpi	1.04271	94	0.00138433
	Microglia 1	3wpi_C	3wpi	1.68919	80	0.00117815
	Microglia 1	6wpi_A	6wpi	2.19531	87	0.00128124
	Microglia 1	6wpi_B	6wpi	2.37829	85	0.00125179
	Microglia 1	6wpi_C	6wpi	2.09275	88	0.00129597
	Microglia 2	Uninjured_A	Uninjured	0.676471	23	0.000338718
	Microglia 2	Uninjured_B	Uninjured	0.891686	34	0.000500714
	Microglia 2	Uninjured_C	Uninjured	1.14035	39	0.000574349
	Microglia 2	1dpi_A	1dpi	0.876375	47	0.000692164
	Microglia 2	1dpi_B	1dpi	0.926498	45	0.00066271
	Microglia 2	1dpi_C	1dpi	0.93622	32	0.00047126
	Microglia 2	1wpi_A	1wpi	2.09581	91	0.00134015
	Microglia 2	1wpi_B	1wpi	2.9049	179	0.00263611
	Microglia 2	1wpi_C	1wpi	1.58873	53	0.000780525
	Microglia 2	3wpi_A	3wpi	5.07095	218	0.00321046
	Microglia 2	3wpi_B	3wpi	0.654465	59	0.000868886
	Microglia 2	3wpi_C	3wpi	1.79476	85	0.00125179
	Microglia 2	6wpi_A	6wpi	1.61494	64	0.000942521
	Microglia 2	6wpi_B	6wpi	0.951315	34	0.000500714
	Microglia 2	6wpi_C	6wpi	0.570749	24	0.000353445
	Microglia 3	Uninjured_A	Uninjured	0.588235	20	0.000294538
	Microglia 3	Uninjured_B	Uninjured	1.28508	49	0.000721618
	Microglia 3	Uninjured_C	Uninjured	0.760234	26	0.000382899
	Microglia 3	1dpi_A	1dpi	0.764497	41	0.000603802
	Microglia 3	1dpi_B	1dpi	0.329421	16	0.00023563
	Microglia 3	1dpi_C	1dpi	0.965477	33	0.000485987
	Microglia 3	1wpi_A	1wpi	2.14187	93	0.0013696
	Microglia 3	1wpi_B	1wpi	3.21324	198	0.00291592
	Microglia 3	1wpi_C	1wpi	4.67626	156	0.00229739
	Microglia 3	3wpi_A	3wpi	0.348918	15	0.000220903
	Microglia 3	3wpi_B	3wpi	6.12313	552	0.00812924
	Microglia 3	3wpi_C	3wpi	1.20355	57	0.000839433
	Microglia 3	6wpi_A	6wpi	1.56447	62	0.000913067
	Microglia 3	6wpi_B	6wpi	2.51819	90	0.00132542
	Microglia 3	6wpi_C	6wpi	2.59215	109	0.00160523
	MOL-1	Uninjured_A	Uninjured	11.0882	377	0.00555204
	MOL-1	Uninjured_B	Uninjured	14.3457	547	0.00805561
	MOL-1	Uninjured_C	Uninjured	12.4269	425	0.00625893
	MOL-1	1dpi_A	1dpi	12.5862	675	0.00994065
	MOL-1	1dpi_B	1dpi	11.4886	558	0.0082176
	MOL-1	1dpi_C	1dpi	14.8917	509	0.00749599
	MOL-1	1wpi_A	1wpi	11.5385	501	0.00737817
	MOL-1	1wpi_B	1wpi	12.074	744	0.0109568
	MOL-1	1wpi_C	1wpi	12.53	418	0.00615584
	MOL-1	3wpi_A	3wpi	13.7241	590	0.00868886
	MOL-1	3wpi_B	3wpi	9.68386	873	0.0128566
	MOL-1	3wpi_C	3wpi	11.9088	564	0.00830597
	MOL-1	6wpi_A	6wpi	11.8345	469	0.00690691
	MOL-1	6wpi_B	6wpi	13.5702	485	0.00714254
	MOL-1	6wpi_C	6wpi	12.0095	505	0.00743708
	MOL-2	Uninjured_A	Uninjured	4.91176	167	0.00245939
	MOL-2	Uninjured_B	Uninjured	5.55993	212	0.0031221
	MOL-2	Uninjured_C	Uninjured	4.61988	158	0.00232685
	MOL-2	1dpi_A	1dpi	3.11393	167	0.00245939
	MOL-2	1dpi_B	1dpi	4.4266	215	0.00316628
	MOL-2	1dpi_C	1dpi	4.50556	154	0.00226794
	MOL-2	1wpi_A	1wpi	4.44496	193	0.00284229
	MOL-2	1wpi_B	1wpi	4.67381	288	0.00424134
	MOL-2	1wpi_C	1wpi	4.85612	162	0.00238576
	MOL-2	3wpi_A	3wpi	4.02419	173	0.00254775
	MOL-2	3wpi_B	3wpi	3.52745	318	0.00468315
	MOL-2	3wpi_C	3wpi	3.99071	189	0.00278338
	MOL-2	6wpi_A	6wpi	3.86071	153	0.00225321
	MOL-2	6wpi_B	6wpi	4.169	149	0.00219431
	MOL-2	6wpi_C	6wpi	4.73246	199	0.00293065
	Motoneurons	Uninjured_A	Uninjured	0.352941	12	0.000176723
	Motoneurons	Uninjured_B	Uninjured	0.314713	12	0.000176723
	Motoneurons	Uninjured_C	Uninjured	0.321637	11	0.000161996
	Motoneurons	1dpi_A	1dpi	0.484803	26	0.000382899
	Motoneurons	1dpi_B	1dpi	0.329421	16	0.00023563
	Motoneurons	1dpi_C	1dpi	0.351083	12	0.000176723
	Motoneurons	1wpi_A	1wpi	0.391525	17	0.000250357
	Motoneurons	1wpi_B	1wpi	0.32457	20	0.000294538
	Motoneurons	1wpi_C	1wpi	0.209832	7	0.000103088
	Motoneurons	3wpi_A	3wpi	0.348918	15	0.000220903
	Motoneurons	3wpi_B	3wpi	0.410427	37	0.000544895
	Motoneurons	3wpi_C	3wpi	0.274493	13	0.00019145
	Motoneurons	6wpi_A	6wpi	0.353268	14	0.000206176
	Motoneurons	6wpi_B	6wpi	0.195859	7	0.000103088
	Motoneurons	6wpi_C	6wpi	0.261593	11	0.000161996
	NFOL	Uninjured_A	Uninjured	0.5	17	0.000250357
	NFOL	Uninjured_B	Uninjured	0.86546	33	0.000485987
	NFOL	Uninjured_C	Uninjured	0.672515	23	0.000338718
	NFOL	1dpi_A	1dpi	0.484803	26	0.000382899
	NFOL	1dpi_B	1dpi	0.741198	36	0.000530168
	NFOL	1dpi_C	1dpi	0.555881	19	0.000279811
	NFOL	1wpi_A	1wpi	0.667895	29	0.00042708
	NFOL	1wpi_B	1wpi	0.97371	60	0.000883613
	NFOL	1wpi_C	1wpi	1.10911	37	0.000544895
	NFOL	3wpi_A	3wpi	0.907188	39	0.000574349
	NFOL	3wpi_B	3wpi	1.16473	105	0.00154632
	NFOL	3wpi_C	3wpi	0.82348	39	0.000574349
	NFOL	6wpi_A	6wpi	1.31214	52	0.000765798
	NFOL	6wpi_B	6wpi	1.59485	57	0.000839433
	NFOL	6wpi_C	6wpi	0.713436	30	0.000441807
	NK/Tcells	Uninjured_A	Uninjured	0.0294118	1	1.47269e-05
	NK/Tcells	Uninjured_B	Uninjured	0	0	0
	NK/Tcells	Uninjured_C	Uninjured	0.0292398	1	1.47269e-05
	NK/Tcells	1dpi_A	1dpi	0.0932314	5	7.36344e-05
	NK/Tcells	1dpi_B	1dpi	0.0411777	2	2.94538e-05
	NK/Tcells	1dpi_C	1dpi	0.0292569	1	1.47269e-05
	NK/Tcells	1wpi_A	1wpi	0.0460617	2	2.94538e-05
	NK/Tcells	1wpi_B	1wpi	0.146056	9	0.000132542
	NK/Tcells	1wpi_C	1wpi	0.179856	6	8.83613e-05
	NK/Tcells	3wpi_A	3wpi	0.139567	6	8.83613e-05
	NK/Tcells	3wpi_B	3wpi	0.277316	25	0.000368172
	NK/Tcells	3wpi_C	3wpi	0.0211149	1	1.47269e-05
	NK/Tcells	6wpi_A	6wpi	0.252334	10	0.000147269
	NK/Tcells	6wpi_B	6wpi	0.363738	13	0.00019145
	NK/Tcells	6wpi_C	6wpi	0.0475624	2	2.94538e-05
	Npy Neurons	Uninjured_A	Uninjured	1.35294	46	0.000677437
	Npy Neurons	Uninjured_B	Uninjured	1.07527	41	0.000603802
	Npy Neurons	Uninjured_C	Uninjured	1.16959	40	0.000589076
	Npy Neurons	1dpi_A	1dpi	1.84598	99	0.00145796
	Npy Neurons	1dpi_B	1dpi	1.13239	55	0.000809979
	Npy Neurons	1dpi_C	1dpi	0.906963	31	0.000456534
	Npy Neurons	1wpi_A	1wpi	1.38185	60	0.000883613
	Npy Neurons	1wpi_B	1wpi	1.16845	72	0.00106034
	Npy Neurons	1wpi_C	1wpi	1.79856	60	0.000883613
	Npy Neurons	3wpi_A	3wpi	1.53524	66	0.000971975
	Npy Neurons	3wpi_B	3wpi	1.90793	172	0.00253303
	Npy Neurons	3wpi_C	3wpi	2.04814	97	0.00142851
	Npy Neurons	6wpi_A	6wpi	1.2112	48	0.000706891
	Npy Neurons	6wpi_B	6wpi	1.00727	36	0.000530168
	Npy Neurons	6wpi_C	6wpi	1.522	64	0.000942521
	OPC	Uninjured_A	Uninjured	2.08824	71	0.00104561
	OPC	Uninjured_B	Uninjured	3.04222	116	0.00170832
	OPC	Uninjured_C	Uninjured	3.24561	111	0.00163468
	OPC	1dpi_A	1dpi	2.40537	129	0.00189977
	OPC	1dpi_B	1dpi	2.59419	126	0.00185559
	OPC	1dpi_C	1dpi	2.83792	97	0.00142851
	OPC	1wpi_A	1wpi	3.24735	141	0.00207649
	OPC	1wpi_B	1wpi	3.31061	204	0.00300429
	OPC	1wpi_C	1wpi	3.747	125	0.00184086
	OPC	3wpi_A	3wpi	2.79135	120	0.00176723
	OPC	3wpi_B	3wpi	2.76206	249	0.003667
	OPC	3wpi_C	3wpi	2.80828	133	0.00195868
	OPC	6wpi_A	6wpi	3.60838	143	0.00210595
	OPC	6wpi_B	6wpi	2.26637	81	0.00119288
	OPC	6wpi_C	6wpi	1.78359	75	0.00110452
	Pdyn Neurons	Uninjured_A	Uninjured	1.85294	63	0.000927794
	Pdyn Neurons	Uninjured_B	Uninjured	1.83582	70	0.00103088
	Pdyn Neurons	Uninjured_C	Uninjured	1.19883	41	0.000603802
	Pdyn Neurons	1dpi_A	1dpi	1.7341	93	0.0013696
	Pdyn Neurons	1dpi_B	1dpi	1.75005	85	0.00125179
	Pdyn Neurons	1dpi_C	1dpi	1.52136	52	0.000765798
	Pdyn Neurons	1wpi_A	1wpi	1.79641	78	0.0011487
	Pdyn Neurons	1wpi_B	1wpi	1.76891	109	0.00160523
	Pdyn Neurons	1wpi_C	1wpi	2.33813	78	0.0011487
	Pdyn Neurons	3wpi_A	3wpi	1.5585	67	0.000986702
	Pdyn Neurons	3wpi_B	3wpi	1.74154	157	0.00231212
	Pdyn Neurons	3wpi_C	3wpi	2.19595	104	0.0015316
	Pdyn Neurons	6wpi_A	6wpi	1.41307	56	0.000824706
	Pdyn Neurons	6wpi_B	6wpi	1.59485	57	0.000839433
	Pdyn Neurons	6wpi_C	6wpi	1.83115	77	0.00113397
	Pericytes	Uninjured_A	Uninjured	0.382353	13	0.00019145
	Pericytes	Uninjured_B	Uninjured	0.367165	14	0.000206176
	Pericytes	Uninjured_C	Uninjured	0.350877	12	0.000176723
	Pericytes	1dpi_A	1dpi	0.316987	17	0.000250357
	Pericytes	1dpi_B	1dpi	0.370599	18	0.000265084
	Pericytes	1dpi_C	1dpi	0.46811	16	0.00023563
	Pericytes	1wpi_A	1wpi	0.322432	14	0.000206176
	Pericytes	1wpi_B	1wpi	0.178513	11	0.000161996
	Pericytes	1wpi_C	1wpi	0.269784	9	0.000132542
	Pericytes	3wpi_A	3wpi	0.325657	14	0.000206176
	Pericytes	3wpi_B	3wpi	0.488075	44	0.000647983
	Pericytes	3wpi_C	3wpi	0.443412	21	0.000309265
	Pericytes	6wpi_A	6wpi	0.176634	7	0.000103088
	Pericytes	6wpi_B	6wpi	0.279799	10	0.000147269
	Pericytes	6wpi_C	6wpi	0.380499	16	0.00023563
	Reactive Astrocytes	Uninjured_A	Uninjured	0.0588235	2	2.94538e-05
	Reactive Astrocytes	Uninjured_B	Uninjured	0.0262261	1	1.47269e-05
	Reactive Astrocytes	Uninjured_C	Uninjured	0.0292398	1	1.47269e-05
	Reactive Astrocytes	1dpi_A	1dpi	3.71061	199	0.00293065
	Reactive Astrocytes	1dpi_B	1dpi	0.102944	5	7.36344e-05
	Reactive Astrocytes	1dpi_C	1dpi	3.13049	107	0.00157578
	Reactive Astrocytes	1wpi_A	1wpi	0.184247	8	0.000117815
	Reactive Astrocytes	1wpi_B	1wpi	0.178513	11	0.000161996
	Reactive Astrocytes	1wpi_C	1wpi	0.14988	5	7.36344e-05
	Reactive Astrocytes	3wpi_A	3wpi	0.0697837	3	4.41807e-05
	Reactive Astrocytes	3wpi_B	3wpi	0.232945	21	0.000309265
	Reactive Astrocytes	3wpi_C	3wpi	0.0211149	1	1.47269e-05
	Reactive Astrocytes	6wpi_A	6wpi	0.277567	11	0.000161996
	Reactive Astrocytes	6wpi_B	6wpi	0.0559597	2	2.94538e-05
	Reactive Astrocytes	6wpi_C	6wpi	0.261593	11	0.000161996
	Reln Neurons	Uninjured_A	Uninjured	3.38235	115	0.00169359
	Reln Neurons	Uninjured_B	Uninjured	4.11749	157	0.00231212
	Reln Neurons	Uninjured_C	Uninjured	3.83041	131	0.00192922
	Reln Neurons	1dpi_A	1dpi	3.58009	192	0.00282756
	Reln Neurons	1dpi_B	1dpi	3.99424	194	0.00285702
	Reln Neurons	1dpi_C	1dpi	3.5986	123	0.00181141
	Reln Neurons	1wpi_A	1wpi	4.05343	176	0.00259193
	Reln Neurons	1wpi_B	1wpi	4.49529	277	0.00407935
	Reln Neurons	1wpi_C	1wpi	4.52638	151	0.00222376
	Reln Neurons	3wpi_A	3wpi	4.00093	172	0.00253303
	Reln Neurons	3wpi_B	3wpi	3.62729	327	0.00481569
	Reln Neurons	3wpi_C	3wpi	4.64527	220	0.00323992
	Reln Neurons	6wpi_A	6wpi	3.98688	158	0.00232685
	Reln Neurons	6wpi_B	6wpi	4.70062	168	0.00247412
	Reln Neurons	6wpi_C	6wpi	4.78002	201	0.0029601
	Rreb1 Neurons	Uninjured_A	Uninjured	0.735294	25	0.000368172
	Rreb1 Neurons	Uninjured_B	Uninjured	0.73433	28	0.000412353
	Rreb1 Neurons	Uninjured_C	Uninjured	0.643275	22	0.000323992
	Rreb1 Neurons	1dpi_A	1dpi	1.43576	77	0.00113397
	Rreb1 Neurons	1dpi_B	1dpi	0.864731	42	0.000618529
	Rreb1 Neurons	1dpi_C	1dpi	0.819193	28	0.000412353
	Rreb1 Neurons	1wpi_A	1wpi	0.690926	30	0.000441807
	Rreb1 Neurons	1wpi_B	1wpi	0.892567	55	0.000809979
	Rreb1 Neurons	1wpi_C	1wpi	0.899281	30	0.000441807
	Rreb1 Neurons	3wpi_A	3wpi	0.814143	35	0.000515441
	Rreb1 Neurons	3wpi_B	3wpi	0.998336	90	0.00132542
	Rreb1 Neurons	3wpi_C	3wpi	1.16132	55	0.000809979
	Rreb1 Neurons	6wpi_A	6wpi	0.832702	33	0.000485987
	Rreb1 Neurons	6wpi_B	6wpi	1.06323	38	0.000559622
	Rreb1 Neurons	6wpi_C	6wpi	1.33175	56	0.000824706
	Schwann	Uninjured_A	Uninjured	0.823529	28	0.000412353
	Schwann	Uninjured_B	Uninjured	0.157356	6	8.83613e-05
	Schwann	Uninjured_C	Uninjured	1.02339	35	0.000515441
	Schwann	1dpi_A	1dpi	0.745851	40	0.000589076
	Schwann	1dpi_B	1dpi	0.0411777	2	2.94538e-05
	Schwann	1dpi_C	1dpi	0.906963	31	0.000456534
	Schwann	1wpi_A	1wpi	0.483648	21	0.000309265
	Schwann	1wpi_B	1wpi	0.259656	16	0.00023563
	Schwann	1wpi_C	1wpi	0.14988	5	7.36344e-05
	Schwann	3wpi_A	3wpi	0.0930449	4	5.89076e-05
	Schwann	3wpi_B	3wpi	1.03161	93	0.0013696
	Schwann	3wpi_C	3wpi	0.168919	8	0.000117815
	Schwann	6wpi_A	6wpi	0.227101	9	0.000132542
	Schwann	6wpi_B	6wpi	0.335758	12	0.000176723
	Schwann	6wpi_C	6wpi	0.118906	5	7.36344e-05
	Sox5 Neurons	Uninjured_A	Uninjured	3.58824	122	0.00179668
	Sox5 Neurons	Uninjured_B	Uninjured	4.30108	164	0.00241521
	Sox5 Neurons	Uninjured_C	Uninjured	3.18713	109	0.00160523
	Sox5 Neurons	1dpi_A	1dpi	2.96476	159	0.00234158
	Sox5 Neurons	1dpi_B	1dpi	3.91188	190	0.00279811
	Sox5 Neurons	1dpi_C	1dpi	3.33528	114	0.00167887
	Sox5 Neurons	1wpi_A	1wpi	3.91525	170	0.00250357
	Sox5 Neurons	1wpi_B	1wpi	4.05712	250	0.00368172
	Sox5 Neurons	1wpi_C	1wpi	3.86691	129	0.00189977
	Sox5 Neurons	3wpi_A	3wpi	5.95487	256	0.00377008
	Sox5 Neurons	3wpi_B	3wpi	4.09318	369	0.00543422
	Sox5 Neurons	3wpi_C	3wpi	4.47635	212	0.0031221
	Sox5 Neurons	6wpi_A	6wpi	4.41585	175	0.00257721
	Sox5 Neurons	6wpi_B	6wpi	4.95243	177	0.00260666
	Sox5 Neurons	6wpi_C	6wpi	3.85256	162	0.00238576
	VE Neurons	Uninjured_A	Uninjured	0.676471	23	0.000338718
	VE Neurons	Uninjured_B	Uninjured	0.340939	13	0.00019145
	VE Neurons	Uninjured_C	Uninjured	0.233918	8	0.000117815
	VE Neurons	1dpi_A	1dpi	0.633974	34	0.000500714
	VE Neurons	1dpi_B	1dpi	0.720609	35	0.000515441
	VE Neurons	1dpi_C	1dpi	0.702165	24	0.000353445
	VE Neurons	1wpi_A	1wpi	0.80608	35	0.000515441
	VE Neurons	1wpi_B	1wpi	1.00617	62	0.000913067
	VE Neurons	1wpi_C	1wpi	1.43885	48	0.000706891
	VE Neurons	3wpi_A	3wpi	0.837404	36	0.000530168
	VE Neurons	3wpi_B	3wpi	1.02052	92	0.00135487
	VE Neurons	3wpi_C	3wpi	1.20355	57	0.000839433
	VE Neurons	6wpi_A	6wpi	0.681302	27	0.000397626
	VE Neurons	6wpi_B	6wpi	0.839396	30	0.000441807
	VE Neurons	6wpi_C	6wpi	0.808561	34	0.000500714
	VI Neurons	Uninjured_A	Uninjured	5.94118	202	0.00297483
	VI Neurons	Uninjured_B	Uninjured	4.14372	158	0.00232685
	VI Neurons	Uninjured_C	Uninjured	3.45029	118	0.00173777
	VI Neurons	1dpi_A	1dpi	6.48891	348	0.00512496
	VI Neurons	1dpi_B	1dpi	7.22668	351	0.00516914
	VI Neurons	1dpi_C	1dpi	5.58806	191	0.00281284
	VI Neurons	1wpi_A	1wpi	5.64256	245	0.00360809
	VI Neurons	1wpi_B	1wpi	5.90717	364	0.00536059
	VI Neurons	1wpi_C	1wpi	4.79616	160	0.0023563
	VI Neurons	3wpi_A	3wpi	4.34985	187	0.00275393
	VI Neurons	3wpi_B	3wpi	5.72379	516	0.00759908
	VI Neurons	3wpi_C	3wpi	4.96199	235	0.00346082
	VI Neurons	6wpi_A	6wpi	6.23265	247	0.00363754
	VI Neurons	6wpi_B	6wpi	4.98041	178	0.00262139
	VI Neurons	6wpi_C	6wpi	5.46968	230	0.00338718
	White Matter Astrocytes	Uninjured_A	Uninjured	0.970588	33	0.000485987
	White Matter Astrocytes	Uninjured_B	Uninjured	0.73433	28	0.000412353
	White Matter Astrocytes	Uninjured_C	Uninjured	1.31579	45	0.00066271
	White Matter Astrocytes	1dpi_A	1dpi	1.95786	105	0.00154632
	White Matter Astrocytes	1dpi_B	1dpi	0.947087	46	0.000677437
	White Matter Astrocytes	1dpi_C	1dpi	1.60913	55	0.000809979
	White Matter Astrocytes	1wpi_A	1wpi	1.01336	44	0.000647983
	White Matter Astrocytes	1wpi_B	1wpi	0.454398	28	0.000412353
	White Matter Astrocytes	1wpi_C	1wpi	0.539568	18	0.000265084
	White Matter Astrocytes	3wpi_A	3wpi	0.674575	29	0.00042708
	White Matter Astrocytes	3wpi_B	3wpi	1.40876	127	0.00187032
	White Matter Astrocytes	3wpi_C	3wpi	0.696791	33	0.000485987
	White Matter Astrocytes	6wpi_A	6wpi	0.757002	30	0.000441807
	White Matter Astrocytes	6wpi_B	6wpi	0.699496	25	0.000368172
	White Matter Astrocytes	6wpi_C	6wpi	1.18906	50	0.000736344

## Sheet: Figure 2f
Figure 2f
	Covariate	Cell Type	CellTypeandCondition	HDI 3%	HDI 97%	SD	Inclusion probability
	C(Condition, Treatment('Uninjured'))[T.1dpi]	Motoneurons	Motoneurons 1dpi	0	0	0	0
	C(Condition, Treatment('Uninjured'))[T.1wpi]	Motoneurons	Motoneurons 1wpi	0	0	0	0
	C(Condition, Treatment('Uninjured'))[T.3wpi]	Motoneurons	Motoneurons 3wpi	0	0	0	0
	C(Condition, Treatment('Uninjured'))[T.6wpi]	Motoneurons	Motoneurons 6wpi	0	0	0	0
	C(Condition, Treatment('Uninjured'))[T.1wpi]	MOL-1	MOL-1 1wpi	-0.23	0.103	0.046	0.198267
	C(Condition, Treatment('Uninjured'))[T.1wpi]	Sox5 Neurons	Sox5 Neurons 1wpi	-0.259	0.222	0.061	0.221533
	C(Condition, Treatment('Uninjured'))[T.1wpi]	MOL-2	MOL-2 1wpi	-0.162	0.295	0.062	0.2264
	C(Condition, Treatment('Uninjured'))[T.3wpi]	Reln Neurons	Reln Neurons 3wpi	-0.328	0.146	0.069	0.249533
	C(Condition, Treatment('Uninjured'))[T.1wpi]	VI Neurons	VI Neurons 1wpi	-0.173	0.33	0.073	0.255333
	C(Condition, Treatment('Uninjured'))[T.1wpi]	Chat Neurons	Chat Neurons 1wpi	-0.331	0.257	0.078	0.2606
	C(Condition, Treatment('Uninjured'))[T.1wpi]	MI Neurons	MI Neurons 1wpi	-0.248	0.331	0.079	0.261133
	C(Condition, Treatment('Uninjured'))[T.6wpi]	MOL-1	MOL-1 6wpi	-0.146	0.184	0.045	0.263067
	C(Condition, Treatment('Uninjured'))[T.6wpi]	MOL-2	MOL-2 6wpi	-0.268	0.153	0.059	0.264
	C(Condition, Treatment('Uninjured'))[T.1wpi]	ME Neurons	ME Neurons 1wpi	-0.282	0.347	0.086	0.268867
	C(Condition, Treatment('Uninjured'))[T.1dpi]	Maf Neurons	Maf Neurons 1dpi	-0.296	0.321	0.083	0.2702
	C(Condition, Treatment('Uninjured'))[T.1wpi]	Adamts5 Neurons	Adamts5 Neurons 1wpi	-0.315	0.524	0.118	0.273133
	C(Condition, Treatment('Uninjured'))[T.1wpi]	Maf Neurons	Maf Neurons 1wpi	-0.312	0.292	0.08	0.274267
	C(Condition, Treatment('Uninjured'))[T.6wpi]	Cdh3 Neurons	Cdh3 Neurons 6wpi	-0.354	0.285	0.089	0.276933
	C(Condition, Treatment('Uninjured'))[T.1dpi]	MOL-1	MOL-1 1dpi	-0.08	0.218	0.054	0.2798
	C(Condition, Treatment('Uninjured'))[T.3wpi]	OPC	OPC 3wpi	-0.318	0.218	0.082	0.290267
	C(Condition, Treatment('Uninjured'))[T.3wpi]	Pdyn Neurons	Pdyn Neurons 3wpi	-0.378	0.281	0.091	0.292133
	C(Condition, Treatment('Uninjured'))[T.1wpi]	NFOL	NFOL 1wpi	-0.401	0.555	0.14	0.292667
	C(Condition, Treatment('Uninjured'))[T.1wpi]	Cdh3 Neurons	Cdh3 Neurons 1wpi	-0.734	0.323	0.138	0.296467
	C(Condition, Treatment('Uninjured'))[T.3wpi]	VI Neurons	VI Neurons 3wpi	-0.356	0.101	0.08	0.298733
	C(Condition, Treatment('Uninjured'))[T.1wpi]	Reln Neurons	Reln Neurons 1wpi	-0.134	0.354	0.078	0.3036
	C(Condition, Treatment('Uninjured'))[T.1wpi]	Rreb1 Neurons	Rreb1 Neurons 1wpi	-0.534	0.403	0.144	0.307133
	C(Condition, Treatment('Uninjured'))[T.1dpi]	MOL-2	MOL-2 1dpi	-0.367	0.105	0.095	0.310533
	C(Condition, Treatment('Uninjured'))[T.6wpi]	Chat Neurons	Chat Neurons 6wpi	-0.222	0.3	0.077	0.312
	C(Condition, Treatment('Uninjured'))[T.1wpi]	Npy Neurons	Npy Neurons 1wpi	-0.342	0.415	0.111	0.318267
	C(Condition, Treatment('Uninjured'))[T.1wpi]	Cpne4 Neurons	Cpne4 Neurons 1wpi	-0.679	0.502	0.181	0.318733
	C(Condition, Treatment('Uninjured'))[T.1wpi]	Endothlial	Endothlial 1wpi	-0.593	0.286	0.147	0.318933
	C(Condition, Treatment('Uninjured'))[T.1dpi]	MI Neurons	MI Neurons 1dpi	-0.166	0.414	0.1	0.322533
	C(Condition, Treatment('Uninjured'))[T.6wpi]	MI Neurons	MI Neurons 6wpi	-0.209	0.357	0.094	0.323533
	C(Condition, Treatment('Uninjured'))[T.3wpi]	ME Neurons	ME Neurons 3wpi	-0.29	0.266	0.087	0.330867
	C(Condition, Treatment('Uninjured'))[T.1dpi]	Pdyn Neurons	Pdyn Neurons 1dpi	-0.324	0.308	0.091	0.333667
	C(Condition, Treatment('Uninjured'))[T.1dpi]	OPC	OPC 1dpi	-0.326	0.233	0.087	0.335267
	C(Condition, Treatment('Uninjured'))[T.1wpi]	Pdyn Neurons	Pdyn Neurons 1wpi	-0.242	0.468	0.119	0.335333
	C(Condition, Treatment('Uninjured'))[T.3wpi]	Chat Neurons	Chat Neurons 3wpi	-0.255	0.289	0.083	0.337133
	C(Condition, Treatment('Uninjured'))[T.3wpi]	Rreb1 Neurons	Rreb1 Neurons 3wpi	-0.382	0.458	0.132	0.354333
	C(Condition, Treatment('Uninjured'))[T.6wpi]	Npy Neurons	Npy Neurons 6wpi	-0.431	0.303	0.122	0.354733
	C(Condition, Treatment('Uninjured'))[T.1dpi]	Adamts5 Neurons	Adamts5 Neurons 1dpi	-0.296	0.404	0.117	0.3564
	C(Condition, Treatment('Uninjured'))[T.6wpi]	Pdyn Neurons	Pdyn Neurons 6wpi	-0.392	0.228	0.104	0.358133
	C(Condition, Treatment('Uninjured'))[T.1dpi]	Pericytes	Pericytes 1dpi	-0.422	0.627	0.169	0.362933
	C(Condition, Treatment('Uninjured'))[T.6wpi]	VI Neurons	VI Neurons 6wpi	-0.102	0.364	0.096	0.369933
	C(Condition, Treatment('Uninjured'))[T.3wpi]	Megf11 Neurons	Megf11 Neurons 3wpi	-0.249	0.429	0.116	0.370133
	C(Condition, Treatment('Uninjured'))[T.1wpi]	CSF-c Neurons	CSF-c Neurons 1wpi	-0.823	0.691	0.242	0.371933
	C(Condition, Treatment('Uninjured'))[T.1dpi]	Npy Neurons	Npy Neurons 1dpi	-0.401	0.307	0.116	0.374667
	C(Condition, Treatment('Uninjured'))[T.1dpi]	Reln Neurons	Reln Neurons 1dpi	-0.331	0.156	0.085	0.3782
	C(Condition, Treatment('Uninjured'))[T.3wpi]	Cdh3 Neurons	Cdh3 Neurons 3wpi	-0.234	0.442	0.127	0.3788
	C(Condition, Treatment('Uninjured'))[T.1wpi]	Megf11 Neurons	Megf11 Neurons 1wpi	-0.379	0.387	0.124	0.379133
	C(Condition, Treatment('Uninjured'))[T.1wpi]	Schwann	Schwann 1wpi	-0.843	0.477	0.231	0.380667
	C(Condition, Treatment('Uninjured'))[T.1dpi]	Chat Neurons	Chat Neurons 1dpi	-0.346	0.181	0.092	0.388267
	C(Condition, Treatment('Uninjured'))[T.6wpi]	Maf Neurons	Maf Neurons 6wpi	-0.286	0.338	0.105	0.3902
	C(Condition, Treatment('Uninjured'))[T.6wpi]	Reactive Astrocytes	Reactive Astrocytes 6wpi	-0.647	0.537	0.201	0.393733
	C(Condition, Treatment('Uninjured'))[T.1dpi]	ME Neurons	ME Neurons 1dpi	-0.208	0.352	0.098	0.395333
	C(Condition, Treatment('Uninjured'))[T.1dpi]	Cdh3 Neurons	Cdh3 Neurons 1dpi	-0.376	0.264	0.106	0.3968
	C(Condition, Treatment('Uninjured'))[T.6wpi]	Sox5 Neurons	Sox5 Neurons 6wpi	-0.115	0.389	0.107	0.399333
	C(Condition, Treatment('Uninjured'))[T.6wpi]	ME Neurons	ME Neurons 6wpi	-0.409	0.173	0.109	0.4072
	C(Condition, Treatment('Uninjured'))[T.3wpi]	Cpne4 Neurons	Cpne4 Neurons 3wpi	-0.374	0.549	0.157	0.410067
	C(Condition, Treatment('Uninjured'))[T.6wpi]	Megf11 Neurons	Megf11 Neurons 6wpi	-0.244	0.463	0.128	0.411
	C(Condition, Treatment('Uninjured'))[T.1dpi]	Microglia 1	Microglia 1 1dpi	-0.583	0.222	0.17	0.414733
	C(Condition, Treatment('Uninjured'))[T.1dpi]	NFOL	NFOL 1dpi	-0.702	0.215	0.193	0.418
	C(Condition, Treatment('Uninjured'))[T.6wpi]	Reln Neurons	Reln Neurons 6wpi	-0.114	0.366	0.105	0.419133
	C(Condition, Treatment('Uninjured'))[T.1dpi]	Schwann	Schwann 1dpi	-0.551	0.492	0.181	0.419133
	C(Condition, Treatment('Uninjured'))[T.6wpi]	Adamts5 Neurons	Adamts5 Neurons 6wpi	-0.217	0.52	0.147	0.421
	C(Condition, Treatment('Uninjured'))[T.1dpi]	Astrocytes 2	Astrocytes 2 1dpi	-0.461	0.218	0.129	0.424733
	C(Condition, Treatment('Uninjured'))[T.1dpi]	Cpne4 Neurons	Cpne4 Neurons 1dpi	-0.393	0.541	0.163	0.4252
	C(Condition, Treatment('Uninjured'))[T.6wpi]	OPC	OPC 6wpi	-0.404	0.183	0.114	0.4278
	C(Condition, Treatment('Uninjured'))[T.3wpi]	Maf Neurons	Maf Neurons 3wpi	-0.22	0.395	0.115	0.4282
	C(Condition, Treatment('Uninjured'))[T.1dpi]	VE Neurons	VE Neurons 1dpi	-0.441	0.423	0.152	0.428667
	C(Condition, Treatment('Uninjured'))[T.1wpi]	NK/Tcells	NK/Tcells 1wpi	-0.53	1.107	0.301	0.430533
	C(Condition, Treatment('Uninjured'))[T.6wpi]	Macrophages	Macrophages 6wpi	-0.826	0.357	0.232	0.433933
	C(Condition, Treatment('Uninjured'))[T.6wpi]	White Matter Astrocytes	White Matter Astrocytes 6wpi	-0.535	0.399	0.168	0.444333
	C(Condition, Treatment('Uninjured'))[T.3wpi]	MI Neurons	MI Neurons 3wpi	-0.172	0.383	0.11	0.449133
	C(Condition, Treatment('Uninjured'))[T.1dpi]	Activated Microglia B	Activated Microglia B 1dpi	-0.514	0.523	0.181	0.450667
	C(Condition, Treatment('Uninjured'))[T.6wpi]	Ependymal	Ependymal 6wpi	-0.301	0.661	0.189	0.451067
	C(Condition, Treatment('Uninjured'))[T.1wpi]	Reactive Astrocytes	Reactive Astrocytes 1wpi	-0.645	0.871	0.27	0.451467
	C(Condition, Treatment('Uninjured'))[T.1dpi]	Leptomeninges	Leptomeninges 1dpi	-0.513	0.474	0.17	0.453333
	C(Condition, Treatment('Uninjured'))[T.3wpi]	White Matter Astrocytes	White Matter Astrocytes 3wpi	-0.566	0.33	0.168	0.455933
	C(Condition, Treatment('Uninjured'))[T.6wpi]	Endothlial	Endothlial 6wpi	-0.442	0.351	0.144	0.456067
	C(Condition, Treatment('Uninjured'))[T.6wpi]	Rreb1 Neurons	Rreb1 Neurons 6wpi	-0.211	0.557	0.16	0.457067
	C(Condition, Treatment('Uninjured'))[T.3wpi]	NFOL	NFOL 3wpi	-0.4	0.47	0.151	0.458933
	C(Condition, Treatment('Uninjured'))[T.3wpi]	Ependymal	Ependymal 3wpi	-0.619	0.346	0.192	0.459667
	C(Condition, Treatment('Uninjured'))[T.1dpi]	Sox5 Neurons	Sox5 Neurons 1dpi	-0.399	0.112	0.122	0.461333
	C(Condition, Treatment('Uninjured'))[T.3wpi]	MOL-1	MOL-1 3wpi	-0.316	0.034	0.102	0.461867
	C(Condition, Treatment('Uninjured'))[T.1wpi]	OPC	OPC 1wpi	-0.1	0.487	0.151	0.463133
	C(Condition, Treatment('Uninjured'))[T.1dpi]	Microglia 2	Microglia 2 1dpi	-0.548	0.297	0.166	0.465667
	C(Condition, Treatment('Uninjured'))[T.6wpi]	COP	COP 6wpi	-0.409	0.637	0.195	0.466933
	C(Condition, Treatment('Uninjured'))[T.1dpi]	Rreb1 Neurons	Rreb1 Neurons 1dpi	-0.304	0.478	0.148	0.471933
	C(Condition, Treatment('Uninjured'))[T.6wpi]	VE Neurons	VE Neurons 6wpi	-0.376	0.603	0.182	0.4736
	C(Condition, Treatment('Uninjured'))[T.3wpi]	CSF-c Neurons	CSF-c Neurons 3wpi	-0.823	0.31	0.212	0.473867
	C(Condition, Treatment('Uninjured'))[T.6wpi]	MFOL	MFOL 6wpi	-0.311	0.045	0.093	0.475467
	C(Condition, Treatment('Uninjured'))[T.3wpi]	Adamts5 Neurons	Adamts5 Neurons 3wpi	-0.307	0.385	0.137	0.486133
	C(Condition, Treatment('Uninjured'))[T.1dpi]	MFOL	MFOL 1dpi	-0.331	0.022	0.103	0.4872
	C(Condition, Treatment('Uninjured'))[T.3wpi]	Endothlial	Endothlial 3wpi	-0.523	0.248	0.16	0.490333
	C(Condition, Treatment('Uninjured'))[T.3wpi]	Pericytes	Pericytes 3wpi	-0.448	0.583	0.191	0.490333
	C(Condition, Treatment('Uninjured'))[T.1dpi]	NK/Tcells	NK/Tcells 1dpi	-0.761	0.461	0.238	0.491933
	C(Condition, Treatment('Uninjured'))[T.3wpi]	Sox5 Neurons	Sox5 Neurons 3wpi	-0.104	0.393	0.116	0.493267
	C(Condition, Treatment('Uninjured'))[T.6wpi]	Cpne4 Neurons	Cpne4 Neurons 6wpi	-0.254	0.676	0.2	0.501267
	C(Condition, Treatment('Uninjured'))[T.3wpi]	Macrophages	Macrophages 3wpi	-0.526	0.673	0.222	0.501533
	C(Condition, Treatment('Uninjured'))[T.1dpi]	Macrophages	Macrophages 1dpi	-0.67	0.766	0.268	0.509
	C(Condition, Treatment('Uninjured'))[T.3wpi]	NK/Tcells	NK/Tcells 3wpi	-0.538	0.728	0.242	0.510867
	C(Condition, Treatment('Uninjured'))[T.1wpi]	Leptomeninges	Leptomeninges 1wpi	-0.916	0.197	0.275	0.510933
	C(Condition, Treatment('Uninjured'))[T.3wpi]	Npy Neurons	Npy Neurons 3wpi	-0.129	0.542	0.16	0.511533
	C(Condition, Treatment('Uninjured'))[T.3wpi]	Microglia 3	Microglia 3 3wpi	-0.222	0.548	0.17	0.5116
	C(Condition, Treatment('Uninjured'))[T.1dpi]	Activated Microglia A	Activated Microglia A 1dpi	-0.665	0.437	0.217	0.511667
	C(Condition, Treatment('Uninjured'))[T.1wpi]	Pericytes	Pericytes 1wpi	-0.899	0.36	0.281	0.514733
	C(Condition, Treatment('Uninjured'))[T.6wpi]	Microglia 2	Microglia 2 6wpi	-0.558	0.32	0.18	0.517667
	C(Condition, Treatment('Uninjured'))[T.1wpi]	Macrophages	Macrophages 1wpi	-0.23	1.205	0.361	0.520867
	C(Condition, Treatment('Uninjured'))[T.3wpi]	Schwann	Schwann 3wpi	-0.683	0.377	0.22	0.527467
	C(Condition, Treatment('Uninjured'))[T.6wpi]	Schwann	Schwann 6wpi	-0.732	0.3	0.225	0.531
	C(Condition, Treatment('Uninjured'))[T.1dpi]	Ependymal	Ependymal 1dpi	-0.247	0.733	0.213	0.534867
	C(Condition, Treatment('Uninjured'))[T.6wpi]	NFOL	NFOL 6wpi	-0.187	0.773	0.232	0.541267
	C(Condition, Treatment('Uninjured'))[T.6wpi]	NK/Tcells	NK/Tcells 6wpi	-0.328	1.06	0.304	0.547333
	C(Condition, Treatment('Uninjured'))[T.6wpi]	Pericytes	Pericytes 6wpi	-0.707	0.421	0.244	0.563
	C(Condition, Treatment('Uninjured'))[T.3wpi]	Leptomeninges	Leptomeninges 3wpi	-0.594	0.325	0.203	0.572
	C(Condition, Treatment('Uninjured'))[T.3wpi]	COP	COP 3wpi	-0.266	0.664	0.209	0.581133
	C(Condition, Treatment('Uninjured'))[T.3wpi]	Microglia 1	Microglia 1 3wpi	-0.721	0.104	0.22	0.584
	C(Condition, Treatment('Uninjured'))[T.1dpi]	CSF-c Neurons	CSF-c Neurons 1dpi	-0.888	0.365	0.28	0.5842
	C(Condition, Treatment('Uninjured'))[T.3wpi]	Reactive Astrocytes	Reactive Astrocytes 3wpi	-1.064	0.27	0.285	0.5842
	C(Condition, Treatment('Uninjured'))[T.6wpi]	CSF-c Neurons	CSF-c Neurons 6wpi	-0.43	0.743	0.264	0.585333
	C(Condition, Treatment('Uninjured'))[T.1dpi]	Megf11 Neurons	Megf11 Neurons 1dpi	-0.069	0.658	0.209	0.592933
	C(Condition, Treatment('Uninjured'))[T.1wpi]	White Matter Astrocytes	White Matter Astrocytes 1wpi	-0.877	0.146	0.284	0.605467
	C(Condition, Treatment('Uninjured'))[T.3wpi]	VE Neurons	VE Neurons 3wpi	-0.252	0.685	0.222	0.611067
	C(Condition, Treatment('Uninjured'))[T.1wpi]	VE Neurons	VE Neurons 1wpi	-0.11	0.867	0.274	0.6146
	C(Condition, Treatment('Uninjured'))[T.1dpi]	Astrocytes 1	Astrocytes 1 1dpi	-0.589	0.066	0.187	0.63
	C(Condition, Treatment('Uninjured'))[T.3wpi]	Activated Microglia B	Activated Microglia B 3wpi	-0.205	1.041	0.304	0.635333
	C(Condition, Treatment('Uninjured'))[T.1wpi]	Ependymal	Ependymal 1wpi	-1.213	0.157	0.391	0.643533
	C(Condition, Treatment('Uninjured'))[T.3wpi]	MOL-2	MOL-2 3wpi	-0.46	0.035	0.144	0.651533
	C(Condition, Treatment('Uninjured'))[T.6wpi]	Microglia 1	Microglia 1 6wpi	-0.118	0.72	0.236	0.660067
	C(Condition, Treatment('Uninjured'))[T.1dpi]	VI Neurons	VI Neurons 1dpi	-0.016	0.46	0.156	0.685067
	C(Condition, Treatment('Uninjured'))[T.1dpi]	COP	COP 1dpi	-1.171	0.083	0.38	0.6904
	C(Condition, Treatment('Uninjured'))[T.1dpi]	White Matter Astrocytes	White Matter Astrocytes 1dpi	-0.059	0.796	0.254	0.707467
	C(Condition, Treatment('Uninjured'))[T.1dpi]	Microglia 3	Microglia 3 1dpi	-0.853	0.086	0.288	0.732733
	C(Condition, Treatment('Uninjured'))[T.6wpi]	Leptomeninges	Leptomeninges 6wpi	-0.815	0.153	0.281	0.744533
	C(Condition, Treatment('Uninjured'))[T.3wpi]	Microglia 2	Microglia 2 3wpi	-0.013	0.812	0.254	0.789
	C(Condition, Treatment('Uninjured'))[T.1wpi]	MFOL	MFOL 1wpi	-0.369	0.001	0.122	0.791133
	C(Condition, Treatment('Uninjured'))[T.3wpi]	MFOL	MFOL 3wpi	-0.363	0.003	0.116	0.8178
	C(Condition, Treatment('Uninjured'))[T.1dpi]	Endothlial	Endothlial 1dpi	-0.018	0.815	0.268	0.823067
	C(Condition, Treatment('Uninjured'))[T.1wpi]	Activated Microglia B	Activated Microglia B 1wpi	-0.03	1.222	0.39	0.8416
	C(Condition, Treatment('Uninjured'))[T.6wpi]	Astrocytes 2	Astrocytes 2 6wpi	-0.82	-0.062	0.237	0.865267
	C(Condition, Treatment('Uninjured'))[T.6wpi]	Astrocytes 1	Astrocytes 1 6wpi	-0.762	-0.061	0.22	0.8886
	C(Condition, Treatment('Uninjured'))[T.1wpi]	Microglia 1	Microglia 1 1wpi	0.141	0.947	0.266	0.888933
	C(Condition, Treatment('Uninjured'))[T.6wpi]	Activated Microglia B	Activated Microglia B 6wpi	-0.042	1.209	0.37	0.889667
	C(Condition, Treatment('Uninjured'))[T.3wpi]	Activated Microglia A	Activated Microglia A 3wpi	-0.041	1.06	0.325	0.8906
	C(Condition, Treatment('Uninjured'))[T.1dpi]	Reactive Astrocytes	Reactive Astrocytes 1dpi	0.258	2.285	0.569	0.961067
	C(Condition, Treatment('Uninjured'))[T.6wpi]	Microglia 3	Microglia 3 6wpi	0.106	1.063	0.273	0.962133
	C(Condition, Treatment('Uninjured'))[T.1wpi]	Microglia 2	Microglia 2 1wpi	0.204	1.03	0.245	0.965133
	C(Condition, Treatment('Uninjured'))[T.6wpi]	Activated Microglia A	Activated Microglia A 6wpi	0.22	1.604	0.37	0.984533
	C(Condition, Treatment('Uninjured'))[T.1wpi]	Activated Microglia A	Activated Microglia A 1wpi	0.397	1.523	0.299	0.996
	C(Condition, Treatment('Uninjured'))[T.3wpi]	Astrocytes 1	Astrocytes 1 3wpi	-1.123	-0.307	0.228	0.9982
	C(Condition, Treatment('Uninjured'))[T.3wpi]	Astrocytes 2	Astrocytes 2 3wpi	-1.096	-0.212	0.234	0.999933
	C(Condition, Treatment('Uninjured'))[T.1wpi]	Astrocytes 1	Astrocytes 1 1wpi	-1.666	-0.745	0.25	1
	C(Condition, Treatment('Uninjured'))[T.1wpi]	Astrocytes 2	Astrocytes 2 1wpi	-1.481	-0.558	0.245	1
	C(Condition, Treatment('Uninjured'))[T.1wpi]	COP	COP 1wpi	0.732	1.808	0.29	1
	C(Condition, Treatment('Uninjured'))[T.1wpi]	Microglia 3	Microglia 3 1wpi	0.561	1.393	0.223	1

## Sheet: Figure 3c
Figure 3c
		Uninj	Uninj	Uninj	Uninj	1 wpi	1 wpi	1 wpi	1 wpi	3 wpi	3 wpi	3 wpi	3 wpi
	NF	25800000	36700000	33100000	33300000	34000000	29600000	37900000	45000000	26200000	34800000	43400000	56400000
	MAP2	21800000	31700000	31500000	30300000	30900000	28300000	36500000	42400000	30800000	32100000	41500000	54500000

## Sheet: Figure 4g
Figure 4g
		Uninjured	Uninjured	Uninjured	Uninjured	Uninjured	Uninjured	Uninjured	1 wpi	1 wpi	1 wpi	1 wpi	1 wpi	1 wpi	1 wpi	1 wpi	1 wpi	1 wpi
	Sprr1a	0	0	0	2	0	0	0	29	22	20	5	17	27	21	20	5	8
	Atf3	0	0	2	0	5	0	0	36	18	24	11	17	34	57	50	6	1

## Sheet: Figure 4i
Figure 4i
	Excitatory RAGs by Cord (Average)
	77.7778
	89.4737
	51.6908
	87.5
	94.4444

## Sheet: Figure 4j
Fig 4j
	Percent of Sprr1a Chat
	0
	0
	0
	0

## Sheet: Figure 4k
Figure 4k
	Percent of Sprr1a Vsx2 (Chx10)
	0
	0
	0
	0

## Sheet: Figure 4l
Figure 4l
	Percent of Sprr1a Shox2
	6.66667
	25.6944
	19.8864
	0
	0

## Sheet: Figure 4o
Figure 4o
	Percent of Sox11 that are SCT
	66.6667
	54.1667
	75
	64.8333

[truncated: 19 more sheets: Figure 4p, Figure 4q, Figure 5e, Figure 5f, Figure 5g, Figure 5h, SD Figure 1, SD Figure 3b, SD Figure 3c, SD Figure 5g, SD Figure 6h, SD Figure 9a, SD Figure 9b, SD Figure 10, SD Figure 11b, SD Figure 11e, SD Figure 13c, SD Figure 13e, SD Figure 14]
